# Supplementary material for: Large-Scale Phylogenetic Classification of Fungal Chitin Synthases and Identification of a Putative Cell-Wall Metabolism Gene Cluster in Aspergillus Genomes
Source: PLoS One. 2014 Aug 22;9(8):e104920. doi: 10.1371/journal.pone.0104920 (PMC4141765; doi:10.1371/journal.pone.0104920)
Supplement: Table S1 — Genomes and protein models used in this study and corresponding databases. (XLSX) [file pone.0104920.s012.xlsx]

## Sheet: Hoja1
Data files of fungal proteins, coding sequence, genome sequences and GFF3 gene annotations	Phylum	Database
Ajellomyces capsulatus NAm1	Ascomicota	National Center for Biotechnology Information	NCBI
Aspergillus clavatus NRRL	Ascomicota	The Institute for Genomic Research	TIGR
Aspergillus terreus NIH2624	Ascomicota	Broad-Fungal Genome Initiative	BROAD-FGI
Aspergillus fumigatus A1163	Ascomicota	The Institute for Genomic Research	TIGR
Aspergillus niger CBS 51388	Ascomicota	National Center for Biotechnology Information	NCBI
Aspergillus oryzae RIB40	Ascomicota	National Institute of Technology and Evaluation	NITE
Batrachochytrium dendrobatidis JEL423	Quitridiomicota	Broad-Fungal Genome Initiative	BROAD-FGI
Botrytis cinerea 1	Ascomicota	Broad-Fungal Genome Initiative	BROAD-FGI
Candida albicans SC5314	Ascomicota	Broad-Fungal Genome Initiative	BROAD-FGI
Candida glabrata CBS 138	Ascomicota	National Center for Biotechnology Information	NCBI
Candida lusitaniae 1	Ascomicota	Broad-Fungal Genome Initiative	BROAD-FGI
Candida tropicalis 3	Ascomicota	Broad-Fungal Genome Initiative	BROAD-FGI
Chaetomium globosum CBS 14851	Ascomicota	Broad-Fungal Genome Initiative	BROAD-FGI
Coccidioides immitis RS	Ascomicota	Broad-Fungal Genome Initiative	BROAD-FGI
Coprinus cinereus 2	Basidiomicota	Broad-Fungal Genome Initiative	BROAD-FGI
Cryptococcus neoformans var neoformans JEC21	Basidiomicota	The Institute for Genomic Research	TIGR
Debaryomyces hansenii CBS767	Ascomicota	Genomic Exploration of the Hemiascomycete Yeasts	Génolevures
Emericella nidulans FGSC A4	Ascomicota	Broad-Fungal Genome Initiative	BROAD-FGI
Encephalitozoon cuniculi GB-M1	Microsporidia	DOE Joint Genome Institute	JGI
Enterocytozoon bieneusi H348	Microsporidia	DOE Joint Genome Institute	JGI
Eremothecium gossypii ATCC 10895	Ascomicota	National Center for Biotechnology Information	NCBI
Fusarium graminearum 3	Ascomicota	Broad-Fungal Genome Initiative	BROAD-FGI
Fusarium oxysporum lycopersici 2	Ascomicota	Broad-Fungal Genome Initiative	BROAD-FGI
Fusarium solani 2	Ascomicota	Broad-Fungal Genome Initiative	BROAD-FGI
Fusarium verticillioides 3	Ascomicota	Broad-Fungal Genome Initiative	BROAD-FGI
Kluyveromyces lactis NRRL Y-1140	Ascomicota	Broad-Fungal Genome Initiative	BROAD-FGI
Laccaria bicolor S238N-H82	Basidiomicota	DOE Joint Genome Institute	JGI
Lodderomyces elongisporus NRRL YB-4239	Ascomicota	Broad-Fungal Genome Initiative	BROAD-FGI
Magnaporthe grisea 70-15	Ascomicota	Broad-Fungal Genome Initiative	BROAD-FGI
Malassezia globosa CBS 7966	Basidiomicota	National Center for Biotechnology Information	NCBI
Mycosphaerella fijiensis	Ascomicota	DOE Joint Genome Institute	JGI
Mycosphaerella graminicola	Ascomicota	DOE Joint Genome Institute	JGI
Neosartorya fischeri NRRL 181	Ascomicota	The Institute for Genomic Research	TIGR
Neurospora crassa OR74A	Ascomicota	Broad-Fungal Genome Initiative	BROAD-FGI
Penicillium chrysogenum Wisconsin 54-1255	Ascomicota	DOE Joint Genome Institute	JGI
Penicillium marneffei ATCC 18224	Ascomicota	The Institute for Genomic Research	TIGR
Phanerochaete chrysosporium 2 1	Basidiomicota	DOE Joint Genome Institute	JGI
Phycomyces blakesleeanus 1	Mucoromycotina	DOE Joint Genome Institute	JGI
Pichia guilliermondii ATCC 6260	Ascomicota	Broad-Fungal Genome Initiative	BROAD-FGI
Pichia stipitis CBS 6054	Ascomicota	DOE Joint Genome Institute	JGI
Podospora anserina DSM 980	Ascomicota	DOE Joint Genome Institute	JGI
Postia placenta 2	Basidiomicota	DOE Joint Genome Institute	JGI
Puccinia graminis tritici 2	Basidiomicota	Broad-Fungal Genome Initiative	BROAD-FGI
Pyrenophora tritici-repentis Pt-1C-BFP	Ascomicota	Broad-Fungal Genome Initiative	BROAD-FGI
Rhizopus oryzae 3	Mucoromycotina	Broad-Fungal Genome Initiative	BROAD-FGI
Saccharomyces cerevisiae RM11-1a 1	Ascomicota	Broad-Fungal Genome Initiative	BROAD-FGI
Schizosaccharomyces pombe 972h	Ascomicota	Wellcome Trust Sanger Institute	Sanger Institute
Sclerotinia sclerotiorum 1980	Ascomicota	Broad-Fungal Genome Initiative	BROAD-FGI
Sporobolomyces roseus 1	Basidiomicota	DOE Joint Genome Institute	JGI
Stagonospora nodorum 1	Ascomicota	Broad-Fungal Genome Initiative	BROAD-FGI
Trichoderma reesei 2	Ascomicota	DOE Joint Genome Institute	JGI
Ustilago maydis 521	Basidiomicota	Broad-Fungal Genome Initiative	BROAD-FGI
Vanderwaltozyma polyspora DSM 70294	Ascomicota	DOE Joint Genome Institute	JGI
Yarrowia lipolytica CLIB122	Ascomicota	Genomic Exploration of the Hemiascomycete Yeasts	Génolevures
