# Supplementary material for: Large-Scale Phylogenetic Classification of Fungal Chitin Synthases and Identification of a Putative Cell-Wall Metabolism Gene Cluster in Aspergillus Genomes
Source: PLoS One. 2014 Aug 22;9(8):e104920. doi: 10.1371/journal.pone.0104920 (PMC4141765; doi:10.1371/journal.pone.0104920)
Supplement: Table S2 — Chsp located by RE search. 369 putative Chsp located in 54 genomes, using the regular expression method. (XLSX) [file pone.0104920.s013.xlsx]

## Sheet: Hoja1
Species	Name	Accession
Ajellomyces capsulatus	chspAc	HCAG_08008
Ajellomyces capsulatus	chspAc1	HCAG_06001
Ajellomyces capsulatus	chspAc2	HCAG_06002
Ajellomyces capsulatus	chspAc3	HCAG_02857
Ajellomyces capsulatus	chspAc4	HCAG_08842
Ajellomyces capsulatus	chspAc5	HCAG_08883
Aspergillus clavatus	chspAcl	ACLA_093000
Aspergillus clavatus	chspAcl1	ACLA_054220
Aspergillus clavatus	chspAcl2	ACLA_004550
Aspergillus clavatus	chspAcl3	ACLA_072240
Aspergillus clavatus	chspAcl4	ACLA_072250
Aspergillus clavatus	chspAcl5	ACLA_022860
Aspergillus clavatus	chspAcl6	ACLA_041870
Aspergillus clavatus	chspAcl7	ACLA_059050
Aspergillus fumigatus	chspAf	AFUB_012070
Aspergillus fumigatus	chspAf1	AFUB_098840
Aspergillus fumigatus	chspAf2	AFUB_018960
Aspergillus fumigatus	chspAf3	AFUB_029070
Aspergillus fumigatus	chspAf4	AFUB_029080
Aspergillus fumigatus	chspAf5	AFUB_034810
Aspergillus fumigatus	chspAf6	AFUB_049230
Aspergillus fumigatus	chspAf7	AFUB_081920
Aspergillus niger	chspAnig	An02g02340
Aspergillus niger	chspAnig1	An02g02360
Aspergillus niger	chspAnig2	An12g10380
Aspergillus niger	chspAnig3	An03g06360
Aspergillus niger	chspAnig4	An08g05290
Aspergillus niger	chspAnig5	An07g05570
Aspergillus niger	chspAnig6	An14g00660
Aspergillus niger	chspAnig8	An09g02290
Aspergillus niger	chspAn9	An09g04010
Aspergillus nidulans	chspAnid	AN63172
Aspergillus nidulans	chspAnid1	AN63182
Aspergillus nidulans	chspAnid2	AN43672
Aspergillus nidulans	chspAnid3	AN45662
Aspergillus nidulans	chspAnid4	AN15552
Aspergillus nidulans	chspAnid5	AN25232
Aspergillus oryzae	chspAo	AO090701000589
Aspergillus oryzae	chspAo1	AO090026000212
Aspergillus oryzae	chspAo2	AO090026000321
Aspergillus oryzae	chspAo3	AO090026000323
Aspergillus oryzae	chspAo4	AO090113000128
Aspergillus oryzae	chspAo5	AO090005000579
Aspergillus oryzae	chspAo6	AO090011000449
Aspergillus oryzae	chspAo7	AO090206000079
Aspergillus oryzae	chspAo8	AO090012000084
Aspergillus terreus	chspAt	ATEG_01318
Aspergillus terreus	chspAt1	ATEG_01319
Aspergillus terreus	chspAt2	ATEG_03503
Aspergillus terreus	chspAt3	ATEG_00451
Aspergillus terreus	chspAt4	ATEG_05738
Aspergillus terreus	chspAt5	ATEG_07757
Aspergillus terreus	chspAt6	ATEG_07926
Aspergillus terreus	chspAt7	ATEG_10118
Botrytis cinerea	chspBc	BC1G_12940
Botrytis cinerea	chspBc1	BC1G_04441
Botrytis cinerea	chspBc2	BC1G_15275
Botrytis cinerea	chspBc3	BC1G_15938
Botrytis cinerea	chspBc4	BC1G_09768
Botrytis cinerea	chspBc5	BC1G_11533
Batrachochytrium dendrobatidis	chspBd9	BDET_03306
Batrachochytrium dendrobatidis	chspBd10	BDET_03308
Batrachochytrium dendrobatidis	chspBd11	BDET_03369
Batrachochytrium dendrobatidis	chspBd12	BDET_03944
Batrachochytrium dendrobatidis	chspBd13	BDET_05228
Batrachochytrium dendrobatidis	chspBd14	BDET_06172
Batrachochytrium dendrobatidis	chspBd	BDET_01401
Batrachochytrium dendrobatidis	chspBd1	BDET_08098
Batrachochytrium dendrobatidis	chspBd2	BDET_08281
Batrachochytrium dendrobatidis	chspBd3	BDET_08415
Batrachochytrium dendrobatidis	chspBd4	BDET_08534
Batrachochytrium dendrobatidis	chspBd5	BDET_01756
Batrachochytrium dendrobatidis	chspBd6	BDET_01759
Batrachochytrium dendrobatidis	chspBd7	BDET_01799
Batrachochytrium dendrobatidis	chspBd8	BDET_02397
Candida albicans	chspCa	orf19.5188
Candida albicans	chspCa1	orf19.7298
Candida albicans	chspCa2	orf19.5384
Candida albicans	chspCa3	orf19.4937
Coprinus cinereus	chspCc	CC1G_05866T0
Coprinus cinereus	chspCc1	CC1G_00631T0
Coprinus cinereus	chspCc2	CC1G_04496T0
Coprinus cinereus	chspCc3	CC1G_06628T0
Coprinus cinereus	chspCc4	CC1G_07400T0
Coprinus cinereus	chspCc5	CC1G_11270T0
Coprinus cinereus	chspCc6	ccinCC1G00272T0
Coprinus cinereus	chspCc7	CC1G_03095T0
Coprinus cinereus	chspCc8	CC1G_10992T0
Candida glabrata	chspCg	CAGL0J11506g
Candida glabrata	chspCg1	CAGL0B04389g
Candida glabrata	chspCg2	CAGL0I04818g
Candida glabrata	chspCg3	CAGL0I04840g
Chaetomium globosum	chspCglo	CHGG_00596
Chaetomium globosum	chspCglo1	CHGG_00787
Chaetomium globosum	chspCglo2	CHGG_04835
Chaetomium globosum	chspCglo3	CHGG_04902
Chaetomium globosum	chspCglo4	CHGG_04903
Coccidioides immitis	chspCi	CIMG_05021
Coccidioides immitis	chspCi1	CIMG_05022
Coccidioides immitis	chspCi2	CIMG_05598
Coccidioides immitis	chspCi3	CIMG_05647
Coccidioides immitis	chspCi4	CIMG_08655
Coccidioides immitis	chspCi5	CIMG_08766
Coccidioides immitis	chspCi6	CIMG_06862
Candida lusitaniae	chspCl	CLUT_00524
Candida lusitaniae	chspCl1	CLUT_01337
Candida lusitaniae	chspCl2	CLUT_02240
Cryptococcus neoformans var neo	chspCnn	CNE03240
Cryptococcus neoformans var neo	chspCnn1	CNH02270
Cryptococcus neoformans var neo	chspCnn2	CNF01610
Cryptococcus neoformans var neo	chspCnn3	CNC00050
Cryptococcus neoformans var neo	chspCnn4	CNG02520
Cryptococcus neoformans var neo	chspCnn5	CNG04660
Cryptococcus neoformans var neo	chspCnn6	CNA05300
Candida tropicalis	chspCt	CTRT_05949
Candida tropicalis	chspCt1	CTRT_03585
Candida tropicalis	chspCt2	CTRT_05100
Candida tropicalis	chspCt3	CTRT_05721
Debaryomyces hansenii	chspDh	DEHA0D04620g
Debaryomyces hansenii	chspDh1	DEHA0E15158g
Debaryomyces hansenii	chspDh2	DEHA0A04675g
Debaryomyces hansenii	chspDh3	DEHA0A08998g
Enterocytozoon bieneusi	chspEb	EBI_24679
Enterocytozoon bieneusi	chspEb1	EBI_23517
Enterocytozoon bieneusi	chspEb2	EBI_25019
Enterocytozoon bieneusi	chspEb3	EBI_22038
Enterocytozoon bieneusi	chspEb4	EBI_23833
Encephalitozoon cuniculi	chspEc	ECU01_1390
Eremothecium gossypii	chspEg	AGOS_ABL153W
Eremothecium gossypii	chspEg1	AGOS_AEL190W
Eremothecium gossypii	chspEg2	AGOS_AEL189W
Fusarium graminearum	chspFg	FGST_01480
Fusarium graminearum	chspFg1	FGST_02233
Fusarium graminearum	chspFg2	FGST_02249
Fusarium graminearum	chspFg3	FGST_02250
Fusarium graminearum	chspFg4	FGST_02842
Fusarium graminearum	chspFg5	FGST_04624
Fusarium graminearum	chspFg6	FGST_11618
Fusarium graminearum	chspFg7	FGST_11851
Fusarium oxysporum	chspFo	FOXT_00113
Fusarium oxysporum	chspFo1	FOXT_10443
Fusarium oxysporum	chspFo2	FOXT_12345
Fusarium oxysporum	chspFo3	FOXT_04162
Fusarium oxysporum	chspFo4	FOXT_04163
Fusarium oxysporum	chspFo5	FOXT_04179
Fusarium oxysporum	chspFo6	FOXT_05078
Fusarium solani	chspFs	t_32764
Fusarium solani	chspFs1	t_123074
Fusarium solani	chspFs2	t_44215
Fusarium solani	chspFs3	t_102013
Fusarium solani	chspFs4	t_61264
Fusarium solani	chspFs5	t_69633
Fusarium solani	chspFs6	t_49923
Fusarium solani	chspFs7	t_123231
Fusarium solani	chspFs8	t_106423
Fusarium verticillioides	chspFv	FVET_01405
Fusarium verticillioides	chspFv1	FVET_09112
Fusarium verticillioides	chspFv2	FVET_10795
Fusarium verticillioides	chspFv3	FVET_02843
Fusarium verticillioides	chspFv4	FVET_03062
Fusarium verticillioides	chspFv5	FVET_07290
Fusarium verticillioides	chspFv6	FVET_07291
Fusarium verticillioides	chspFv7	FVET_07306
Kluyveromyces lactis	chspKl	KLLA0F20966g
Kluyveromyces lactis	chspKl1	KLLA0D03498g
Kluyveromyces lactis	chspKl2	KLLA0D03542g
Laccaria bicolor	chspLb	LACBIDRAFT_186476
Laccaria bicolor	chspLb1	LACBIDRAFT_181144
Laccaria bicolor	chspLb2	LACBIDRAFT_187522
Laccaria bicolor	chspLb3	LACBIDRAFT_243532
Laccaria bicolor	chspLb4	LACBIDRAFT_188623
Laccaria bicolor	chspLb5	LACBIDRAFT_247128
Laccaria bicolor	chspLb6	LACBIDRAFT_246643
Laccaria bicolor	chspLb7	LACBIDRAFT_239741
Lodderomyces elongisporus	chspLe	LELG_05384
Lodderomyces elongisporus	chspLe1	LELG_05013
Lodderomyces elongisporus	chspLe2	LELG_02210
Mycosphaerella fijiensis	chspMf	e_gw1.7.989.1
Mycosphaerella fijiensis	chspMf1	estExt_fgenesh1_pg.C_130240
Mycosphaerella fijiensis	chspMf2	estExt_Genewise1Plus.C_20862
Mycosphaerella fijiensis	chspMf3	estExt_Genewise1.C_20866
Mycosphaerella fijiensis	chspMf4	fgenesh1_pg.C_scaffold_20000123
Mycosphaerella fijiensis	chspMf5	estExt_fgenesh1_pm.C_90038
Mycosphaerella fijiensis	chspMf6	e_gw1.11.8.1
Malassezia globosa	chspMglo	MGL_1195
Malassezia globosa	chspMglo1	MGL_1466
Malassezia globosa	chspMglo2	MGL_3688
Mycosphaerella graminicola	chspMgra	estExt_fgenesh1_pg.C_chr2_20589
Mycosphaerella graminicola	chspMgra1	estExt_fgenesh1_pg.C_chr2_20590
Mycosphaerella graminicola	chspMgra2	e_gw1.10.74.1
Mycosphaerella graminicola	chspMgra3	estExt_Genewise1Plus.C_chr_10367
Mycosphaerella graminicola	chspMgra4	estExt_fgenesh1_pm.C_chr_10194
Mycosphaerella graminicola	chspMgra5	estExt_fgenesh1_pm.C_chr5_50195
Mycosphaerella graminicola	chspMgra6	estExt_fgenesh1_pm.C_chr_50262
Magnaporthe grisea	chspMgr	MGG_09551
Magnaporthe grisea	chspMgr1	MGG_13013
Magnaporthe grisea	chspMgr2	MGG_04145
Magnaporthe grisea	chspMgr3	MGG_01802
Magnaporthe grisea	chspMgr4	MGG_09962
Magnaporthe grisea	chspMgr5	MGG_06064
Neurospora crassa	chspNc	NCU05239
Neurospora crassa	chspNc1	NCU05268
Neurospora crassa	chspNc2	NCU09324
Neurospora crassa	chspNc3	NCU04251
Neurospora crassa	chspNc4	NCU03611
Neurospora crassa	chspNc5	NCU04352
Neurospora crassa	chspNc6	NCU04350
Neosartorya fischeri	chspNf	NFIA_005110
Neosartorya fischeri	chspNf1	NFIA_034240
Neosartorya fischeri	chspNf2	NFIA_041420
Neosartorya fischeri	chspNf3	NFIA_088620
Neosartorya fischeri	chspNf4	NFIA_088630
Neosartorya fischeri	chspNf5	NFIA_012950
Neosartorya fischeri	chspNf6	NFIA_098390
Neosartorya fischeri	chspNf7	NFIA_029210
Neosartorya fischeri	chspNf8	NFIA_062840
Podospora anserina	chspPa	PODANSg3791
Podospora anserina	chspPa1	PODANSg5938
Podospora anserina	chspPa2	PODANSg7890
Podospora anserina	chspPa3	PODANSg9112
Podospora anserina	chspPa4	PODANSg6153
Podospora anserina	chspPa5	PODANSg6154
Podospora anserina	chspPa6	PODANSg6268
Phanerochaete chrysosporium	chspPhc	t_7247
Phanerochaete chrysosporium	chspPhc1	t_135427
Phanerochaete chrysosporium	chspPhc2	t_130893
Phanerochaete chrysosporium	chspPhc3	t_140547
Phanerochaete chrysosporium	chspPhc4	t_1061
Phanerochaete chrysosporium	chspPhc5	t_131575
Phanerochaete chrysosporium	chspPhc6	t_121425
Phanerochaete chrysosporium	chspPhc7	t_123598
Penicillium chrysogenum W	chspPcw	Pc20g05060
Penicillium chrysogenum W	chspPcw1	Pc12g02600
Penicillium chrysogenum W	chspPcw2	Pc12g11730
Penicillium chrysogenum W	chspPcw3	Pc12g11740
Penicillium chrysogenum W	chspPcw4	Pc13g06340
Penicillium chrysogenum W	chspPcw5	Pc13g13000
Penicillium chrysogenum W	chspPcw6	Pc13g15750
Penicillium chrysogenum W	chspPcw7	Pc22g00250
Penicillium chrysogenum W	chspPcw8	Pc22g23200
Puccinia graminis tritici	chspPgt	PGTT_09939
Puccinia graminis tritici	chspPgt1	PGTT_08730
Puccinia graminis tritici	chspPgt2	PGTT_09442
Puccinia graminis tritici	chspPgt3	PGTT_10666
Puccinia graminis tritici	chspPgt4	PGTT_02527
Puccinia graminis tritici	chspPgt5	PGTT_03325
Puccinia graminis tritici	chspPgt6	PGTT_17815
Pichia guilliermondii	chspPg	PGUG_01563
Pichia guilliermondii	chspPg1	PGUG_02048
Pichia guilliermondii	chspPg2	PGUG_03643
Pichia guilliermondii	chspPg3	PGUG_00200
Phycomyces blakesleeanus	chspPb	t_56465
Phycomyces blakesleeanus	chspPb9	t_24553
Phycomyces blakesleeanus	chspPb10	t_24510
Phycomyces blakesleeanus	chspPb11	t_24958
Phycomyces blakesleeanus	chspPb12	t_25022
Phycomyces blakesleeanus	chspPb13	t_473
Phycomyces blakesleeanus	chspPb14	t_29406
Phycomyces blakesleeanus	chspPb15	t_62040
Phycomyces blakesleeanus	chspPb16	t_17470
Phycomyces blakesleeanus	chspPb17	t_71656
Phycomyces blakesleeanus	chspPb18	t_29595
Phycomyces blakesleeanus	chspPb1	t_58
Phycomyces blakesleeanus	chspPb19	t_18732
Phycomyces blakesleeanus	chspPb20	t_77247
Phycomyces blakesleeanus	chspPb2	t_16235
Phycomyces blakesleeanus	chspPb3	t_228
Phycomyces blakesleeanus	chspPb4	t_60193
Phycomyces blakesleeanus	chspPb5	t_28497
Phycomyces blakesleeanus	chspPb6	t_297
Phycomyces blakesleeanus	chspPb7	t_69690
Phycomyces blakesleeanus	chspPb8	t_75
Penicillium marneffei	chspPm	PMAA_068320
Penicillium marneffei	chspPm1	PMAA_099990
Penicillium marneffei	chspPm2	PMAA_035260
Penicillium marneffei	chspPm3	PMAA_035270
Penicillium marneffei	chspPm4	PMAA_014540
Penicillium marneffei	chspPm5	PMAA_085540
Penicillium marneffei	chspPm6	PMAA_089760
Penicillium marneffei	chspPm7	PMAA_089760
Postia placenta	chspPp	t_107661
Postia placenta	chspPp9	t_126827
Postia placenta	chspPp10	t_46101
Postia placenta	chspPp1	t_130366
Postia placenta	chspPp2	t_114655
Postia placenta	chspPp3	t_126728
Postia placenta	chspPp4	t_114389
Postia placenta	chspPp5	t_89583
Postia placenta	chspPp6	t_120024
Postia placenta	chspPp7	t_120743
Postia placenta	chspPp8	t_62386
Pichia stipitis	chspPs	PICST_65597
Pichia stipitis	chspPs1	PICST_51281
Pichia stipitis	chspPs2	PICST_29105
Pichia stipitis	chspPs3	PICST_42812
Pichia stipitis	chspPs4	PICST_29807
Pyrenophora tritici-repentis	chspPt	PTRG_02340
Pyrenophora tritici-repentis	chspPt1	PTRG_03095
Pyrenophora tritici-repentis	chspPt2	PTRG_01430
Pyrenophora tritici-repentis	chspPt3	PTRG_07569
Pyrenophora tritici-repentis	chspPt4	PTRG_05004
Pyrenophora tritici-repentis	chspPt5	PTRG_05005
Pyrenophora tritici-repentis	chspPt6	PTRG_05009
Rhizopus oryzae	chspRo	RO3T_00425
Rhizopus oryzae	chspRo9	RO3T_02894
Rhizopus oryzae	chspRo10	RO3T_03036
Rhizopus oryzae	chspRo11	RO3T_17186
Rhizopus oryzae	chspRo12	RO3T_04442
Rhizopus oryzae	chspRo13	RO3T_04702
Rhizopus oryzae	chspRo14	RO3T_06166
Rhizopus oryzae	chspRo15	RO3T_08098
Rhizopus oryzae	chspRo16	RO3T_10150
Rhizopus oryzae	chspRo17	RO3T_10567
Rhizopus oryzae	chspRo18	RO3T_11164
Rhizopus oryzae	chspRo1	RO3T_00521
Rhizopus oryzae	chspRo19	RO3T_11899
Rhizopus oryzae	chspRo2	RO3T_00941
Rhizopus oryzae	chspRo3	RO3T_12346
Rhizopus oryzae	chspRo4	RO3T_12475
Rhizopus oryzae	chspRo5	RO3T_13213
Rhizopus oryzae	chspRo6	RO3T_14687
Rhizopus oryzae	chspRo7	RO3T_15484
Rhizopus oryzae	chspRo8	RO3T_16229
Saccharomyces cerevisiae	chspSc	SCRT_02929
Saccharomyces cerevisiae	chspSc1	SCRT_03322
Stagonospora nodorum	chspSn	SNU13325
Stagonospora nodorum	chspSn1	SNU13326
Stagonospora nodorum	chspSn2	SNU13478
Stagonospora nodorum	chspSn3	SNU05499
Schizosaccharomyces pombe	chspSp	SPAC13G6.12c
Sporobolomyces roseus	chspSr	t_20237
Sporobolomyces roseus	chspSr1	t_9350
Sporobolomyces roseus	chspSr2	t_11270
Sporobolomyces roseus	chspSr3	t_11738
Sporobolomyces roseus	chspSr4	t_11811
Sporobolomyces roseus	chspSr5	t_12197
Sporobolomyces roseus	chspSr6	t_456
Sporobolomyces roseus	chspSr7	t_540
Sclerotinia sclerotiorum	chspSs	SS1G_03857
Sclerotinia sclerotiorum	chspSs1	SS1G_04263
Sclerotinia sclerotiorum	chspSs2	SS1G_01889
Sclerotinia sclerotiorum	chspSs3	SS1G_04961
Sclerotinia sclerotiorum	chspSs4	SS1G_08265
Sclerotinia sclerotiorum	chspSs5	SS1G_14116
Sclerotinia sclerotiorum	chspSs6	SS1G_14118
Trichoderma reesei	chspTr	t_71563
Trichoderma reesei	chspTr1	t_122172
Trichoderma reesei	chspTr2	t_55341
Trichoderma reesei	chspTr3	t_51492
Trichoderma reesei	chspTr4	t_112271
Trichoderma reesei	chspTr5	t_58188
Trichoderma reesei	chspTr6	t_124228
Ustilago maydis	chspUm	UM04290.1
Ustilago maydis	chspUm1	UM02569.1
Ustilago maydis	chspUm2	UM03204.1
Ustilago maydis	chspUm3	UM03052.1
Ustilago maydis	chspUm4	UM05480.1
Ustilago maydis	chspUm5	UM00474.1
Vanderwaltozyma polyspora	chspVp	Kpol_1023p27
Vanderwaltozyma polyspora	chspVp1	Kpol_1054p24
Vanderwaltozyma polyspora	chspVp2	Kpol_1036p34
Vanderwaltozyma polyspora	chspVp3	Kpol_1036p34a
Vanderwaltozyma polyspora	chspVp4	Kpol_1037p49
Yarrowia lipolytica	chspYl	YALI0E10417g
Yarrowia lipolytica	chspYl1	YALI0E22198g
Yarrowia lipolytica	chspYl2	YALI0B16324g
Yarrowia lipolytica	chspYl3	YALI0D25938g
Yarrowia lipolytica	chspYl4	YALI0C24354g
Yarrowia lipolytica	chspYl5	YALI0F28655g
