# Supplementary material for: Large-Scale Phylogenetic Classification of Fungal Chitin Synthases and Identification of a Putative Cell-Wall Metabolism Gene Cluster in Aspergillus Genomes
Source: PLoS One. 2014 Aug 22;9(8):e104920. doi: 10.1371/journal.pone.0104920 (PMC4141765; doi:10.1371/journal.pone.0104920)
Supplement: Table S3 — 49 Chsp from Uniprot database specifying species and accession. (XLSX) [file pone.0104920.s014.xlsx]

## Sheet: Hoja1
Species	Accession	Class
Aedes aegypti	Q9NHE6	outgroup
Agaricus bisporus	Q9P4U1	III
Ampelomyces quisqualis	Q12564	I
Arthroderma benhamiae	EFE30566.1	I
Aspergillus fumigatus	Q92197	III
Aspergillus fumigatus	P54267	III
Aspergillus fumigatus	P97995	V
Blumeria graminis	Q9UVL9	unclassified
Blumeria graminis	Q9P8W4	I
Candida albicans	P30572	I
Candida albicans	P23316	II
Candida albicans	P30573	IV
Coccidioides immitis	XP_001246157.1	I
Cryptococcus neoformans	O13356	I
Dirofilaria immitis	Q9GQ90	outgroup
Drosophila melanogaster	Q9GTZ7	outgroup
Emericella nidulans	P30583	I
Emericella nidulans	P30584	II
Emericella nidulans	Q00757	III
Emericella nidulans	AAA97482.1	IV
Emericella nidulans	P78611	IV
Exophiala dermatitidis	P30601	I
Exophiala dermatitidis	P30600	II
Exophiala dermatitidis	P30602	III
Exophiala dermatitidis	Q9Y795	IV
Glomus versiforme	CAA08762.1	IV
Lucilia cuprina	Q9NHE6	outgroup
Magnaporthe grisea	O13353	IV
Magnaporthe grisea	O93809	V
Neurospora crassa	P30588	I
Neurospora crassa	P30589	II
Neurospora crassa	Q01285	III
Ophiostoma novo-ulmi	Q9Y889	I
Paracoccidioides brasiliensis	Q92444	II
Paracoccidioides brasiliensis	A9XTF9	IV
Phycomyces blakesleeanus	P87073	II
Rhizomucor racemosus	Q12632	II
Rhizopus oligosporus	P30595	II
Rhizopus microsporus	BAA34808.1	II
Saccharomyces cerevisiae	P08004	I
Saccharomyces cerevisiae	P14180	II
Saccharomyces cerevisiae	P29465	IV
Saprolegnia monoica	P48017	unclassified
Schizosaccharomyces pombe	P30597	unclassified
Tuber magnatum	Q9UVG1	unclassified
Ustilago maydis	Q99126	II
Ustilago maydis	Q99127	II
Ustilago maydis	O13394	IV
Ustilago maydis	O13395	V
