# Supplementary material for: Large-Scale Phylogenetic Classification of Fungal Chitin Synthases and Identification of a Putative Cell-Wall Metabolism Gene Cluster in Aspergillus Genomes
Source: PLoS One. 2014 Aug 22;9(8):e104920. doi: 10.1371/journal.pone.0104920 (PMC4141765; doi:10.1371/journal.pone.0104920)
Supplement: Table S5 — List of the 89 putative ChspIV used for synteny analysis. (XLSX) [file pone.0104920.s016.xlsx]

## Sheet: Hoja1
Species	Name	Accession
Ajellomyces capsulatus	chs_Ac3	HCAG_02857
Aspergillus clavatus	chs_Acl7	ACLA_059050
Aspergillus fumigatus	chs_Af7	AFUB_081920
Aspergillus nidulans	chs_Anid4	AN1555.2
Aspergillus niger	chs_Anig7	An09g02290
Aspergillus oryzae	chs_Ao5	AO090005000579
Aspergillus terreus	chs_At5	ATEG_07757
Botrytis cinerea	chs_Bc2	BC1G_15275
Batrachochytrium dendrobatidis	chs_Bd12	BDET_03944
Batrachochytrium dendrobatidis	chs_Bd4	BDET_08534
Batrachochytrium dendrobatidis	chs_Bd5	BDET_01756
Batrachochytrium dendrobatidis	chs_Bd6	BDET_01759
Batrachochytrium dendrobatidis	chs_Bd8	BDET_02397
Candida albicans	chs_Ca3	orf19.4937
Coprinus cinereus	chs_Cc1	CC1G_00631T0
Coprinus cinereus	chs_Cc4	CC1G_07400T0
Candida glabrata	chs_Cg1	CAGL0B04389g
Candida glabrata	chs_Cg3	CAGL0I04840g
Chaetomium globosum	chs_Cglo1	CHGG_00787
Coccidioides immitis	chs_Ci5	CIMG_08766
Candida lusitaniae	chs_Cl2	CLUT_02240
Cryptococcus neoformans var neo	chs_Cnn1	CNH02270
Cryptococcus neoformans var neo	chs_Cnn5	CNG04660
Candida tropicalis	chs_Ct1	CTRT_03585
Debaryomyces hansenii	chs_Dh1	DEHA0E15158g
Enterocytozoon bieneusi	chs_Eb	EBI_24679
Enterocytozoon bieneusi	chs_Eb1	EBI_23517
Enterocytozoon bieneusi	chs_Eb2	EBI_25019
Enterocytozoon bieneusi	chs_Eb3	EBI_22038
Enterocytozoon bieneusi	chs_Eb4	EBI_23833
Encephalitozoon cuniculi	chs_Ec	ECU01_1390
Eremothecium gossypii	chs_Eg2	AGOS_AEL189W
Fusarium graminearum	chs_Fg	FGST_01480
Fusarium oxysporum	chs_Fo	FOXT_00113
Fusarium solani	chs_Fs1	t_123074
Fusarium verticillioides	chs_Fv	FVET_01405
Kluyveromyces lactis	chs_Kl1	KLLA0D03498g
Laccaria bicolor	chs_Lb2	LACBIDRAFT_187522
Laccaria bicolor	chs_Lb5	LACBIDRAFT_247128
Mycosphaerella fijiensis	chs_Mf6	e_gw1.11.8.1
Malassezia globosa	chs_Mglo2	MGL_3688
Mycosphaerella graminicola	chs_Mgr4	MGG_09962
Neurospora crassa	chs_Nc2	NCU09324
Neosartorya fischeri	chs_Nf6	NFIA_098390
Podospora anserina	chs_Pa1	PODANSg5938
Phycomyces blakesleeanus	chs_Pb13	t_473
Phycomyces blakesleeanus	chs_Pb15	t_62040
Phycomyces blakesleeanus	chs_Pb18	t_29595
Phycomyces blakesleeanus	chs_Pb2	t_16235
Phycomyces blakesleeanus	chs_Pb3	t_228
Phycomyces blakesleeanus	chs_Pb6	t_297
Penicillium chrysogenum W	chs_Pcw1	Pc12g02600
Pichia guilliermondii	chs_Pg2	PGUG_03643
Puccinia graminis tritici	chs_Pgt	PGTT_09939
Puccinia graminis tritici	chs_Pgt1	PGTT_08730
Puccinia graminis tritici	chs_Pgt2	PGTT_09442
Phanerochaete chrysosporium	chs_Phc	t_7247
Phanerochaete chrysosporium	chs_Phc2	t_130893
Penicillium marneffei	chs_Pm1	PMAA_099990
Postia placenta	chs_Pp1	t_130366
Postia placenta	chs_Pp5	t_89583
Postia placenta	chs_Pp6	t_120024
Pichia stipitis	chs_Ps2	PICST_29105
Pyrenophora tritici-repentis	chs_Pt3	PTRG_07569
Rhizopus oryzae	chs_Ro	RO3T_00425
Rhizopus oryzae	chs_Ro10	RO3T_02894
Rhizopus oryzae	chs_Ro13	RO3T_04442
Rhizopus oryzae	chs_Ro14	RO3T_04702
Rhizopus oryzae	chs_Ro3	RO3T_00941
Rhizopus oryzae	chs_Ro4	RO3T_12346
Rhizopus oryzae	chs_Ro5	RO3T_12475
Rhizopus oryzae	chs_Ro9	RO3T_16229
Sporobolomyces roseus	chs_Sr1	t_9350
Sporobolomyces roseus	chs_Sr7	t_540
Sclerotinia sclerotiorum	chs_Ss1	SS1G_04263
Trichoderma reesei	chs_Tr5	t_58188
Ustilago maydis	chs_Um1	UM02569.1
Ustilago maydis	chs_Um4	UM05480.1
Vanderwaltozyma polyspora	chs_Vp2	Kpol_1036p34
Vanderwaltozyma polyspora	chs_Vp4	Kpol_1037p49
Yarrowia lipolytica	chs_Yl4	YALI0C24354g
