# Supplementary material for: Large-Scale Phylogenetic Classification of Fungal Chitin Synthases and Identification of a Putative Cell-Wall Metabolism Gene Cluster in Aspergillus Genomes
Source: PLoS One. 2014 Aug 22;9(8):e104920. doi: 10.1371/journal.pone.0104920 (PMC4141765; doi:10.1371/journal.pone.0104920)
Supplement: Table S6 — Chsp located by HMM search. 22 putative Chsp located on 54 genomes using the HMM method. Color code: (Red), truncated CON1S regions; (Yellow), single non-conserved change on CON1S; (Green), two highly conserved changes on EDRXL sequence; (Blue), CS2 domain detected by InterproScan; (Gray), CS1-CSN domain detected by InterProScan. (XLSX) [file pone.0104920.s017.xlsx]

## Sheet: Hoja1
Species	Chs	Accession	QXXEY	EDRXL	QXRRW	Score	E-value
			No hypothesis	Catalytic base	Processivity
Aspergillus nidulans	1	AN1046.2	-XXEY	EDRXL	QXRRW	129.1	1.3e-35
Candida lusitaniae	1	CLUT_02426	-----	EDRXL	QXRRW	124.8	1.6e-34
Fusarium solani	1	t_52578	QXXEY	DDRVI	QXRRW	99.2	2.1e-26
Lodderomyces elongisporus	1	LELG_00298	-----	EDRXL	QXRRW	147.4	2.5e-41
Magnaporte grisea	1	MGG_13014	QXXEY	EDPXG	-----	105.7	2e-28
Puccinia graminis tritici	1	PGTT_02522	---EI	EDRXL	QXRRW	174	8.4e-49
Stagonospora nodorum	1	SNU04256	----Y	EDRXL	QXRRW	239	1.9e-68
Sclerotinia sclerotiorum	1	SS1G_01077	-----	EDRXL	QXRRW	106.2	1.5e-28
Phycomyces blakesleeanus	1	t_17305	-XXEY	EDRXL	QXRRW	237.3	5.5e-68
Laccaria bicolor	1	LACBIDRAFT_253791	-----	EDRXL	QXRRW	143.8	9.5e-40
Chaetomium globosum	2	CHGG_03765	-----	EDRXL	---RX	115.9	1.4e-31
		CHGG_07093	QXXEY	EDRXL	----W	152	1.9e-42
Enterocytozoon bieneusi	2	EBI_24169	-----	EDRXL	QXRRW	107.4	1.7e-29
		EBI_26906	QXXEY	EDRXL	Q----	156.1	3.8e-44
Cryptococus neformans g	2	CNAG_07499T0	-----	EDRXL	QXRRW	135.9	8.3e-38
		CNAG_06487T0	QXXEY	-----	QXRRW	140.1	4.7e-39
Rhizopus oryzae	3	RO3T_03187	---ET	EDRXL	QXRRW	201.4	4.1e-57
		RO3T_08860	QXXEY	EDRXL	-----	145.2	3.3e-40
		RO3T_13032	QXXEY	EDRXL	-----	112.7	2.1e-30
Postia placenta	3	t_107614	QX---	EDRXL	QXRRW	171.7	3.5e-48
		t_90532	QXXXY	EDRXL	-----	135	4e-37
		t_128554	QXXEY	EDRXL	QXRRC	116.7	1.3e-31
TOTAL	22
