# Supplementary material for: Large-Scale Phylogenetic Classification of Fungal Chitin Synthases and Identification of a Putative Cell-Wall Metabolism Gene Cluster in Aspergillus Genomes
Source: PLoS One. 2014 Aug 22;9(8):e104920. doi: 10.1371/journal.pone.0104920 (PMC4141765; doi:10.1371/journal.pone.0104920)
Supplement: Table S8 — Putative Chsp clade groupings by two phylogenetic methods, using full sequences. The squares represent clades and circles monophyletic polytomies. (XLSX) [file pone.0104920.s019.xlsx]

## Sheet: Hoja1
Methods	Clades	Division I	Division II	Subclades	Ascomycota	Basidyomicota	Mucoromycotina	Chytridiomycota	Microsporidia
NJ	ChspI	●			■
	ChspII	●			■
	ChspIII	■		2	■	■
	ChspIV		●	4	■■	■	■
	ChspV		●		■
	ChspVI	■			■
	ChspVII		●		■
Bayesian	ChspI	■			■
	ChspII	■		2	■	■
	ChspIII	■		5	■	■■	■	■
	ChspIV		■	6	■	■■	■■	■
	ChspV		■	2	■		■
	ChspVI		■	2	■				■
	ChspVII		■		■
