# Supplementary material for: Large-Scale Phylogenetic Classification of Fungal Chitin Synthases and Identification of a Putative Cell-Wall Metabolism Gene Cluster in Aspergillus Genomes
Source: PLoS One. 2014 Aug 22;9(8):e104920. doi: 10.1371/journal.pone.0104920 (PMC4141765; doi:10.1371/journal.pone.0104920)
Supplement: Table S9 — Putative Chsp classification by Phylogenetic inferences I and II. (XLSX) [file pone.0104920.s020.xlsx]

## Sheet: Classification seq 3 sites
	NJ		ME		MP		ML		Bayesian		consensus			NJ		ME		MP		ML		Bayesian		consensus			NJ		ME		MP		ML		Bayesian		consensus			NJ		ME		MP		ML		Bayesian
ChspI	chs_Ac4		chs_Ac4		chs_Ac4		chs_Ac4		chs_Ac4		chs_Ac4		ChspII	chs_Ac		chs_Ac		chs_Ac		chs_Ac		chs_Ac		chs_Ac		ChspIII	chs_Ac5		chs_Ac5		chs_Ac5		chs_Ac5		chs_Ac5		chs_Ac5		ChspIV	chs_Ac3		chs_Ac3		chs_Ac3		chs_Ac3		chs_Ac3
	chs_Acl		chs_Acl		chs_Acl		chs_Acl		chs_Acl		chs_Acl			chs_Acl1		chs_Acl1		chs_Acl1		chs_Acl1		chs_Acl1		chs_Acl1			chs_Acl2		chs_Acl2		chs_Acl2		chs_Acl2		chs_Acl2		chs_Acl2			chs_Acl7		chs_Acl7		chs_Acl7		chs_Acl7		chs_Acl7
	chs_Af2		chs_Af2		chs_Af2		chs_Af2		chs_Af2		chs_Af2											chs_Acl5					chs_Acl6		chs_Acl6		chs_Acl6		chs_Acl6		chs_Acl6		chs_Acl6			chs_Af7		chs_Af7		chs_Af7		chs_Af7		chs_Af7
	chs_Ag		chs_Ag		chs_Ag		chs_Ag		chs_Ag		chs_Ag			chs_Af1		chs_Af1		chs_Af1		chs_Af1		chs_Af1		chs_Af1			chs_Af5		chs_Af5		chs_Af5		chs_Af5		chs_Af5		chs_Af5			chs_Ag2		chs_Ag2		chs_Ag2		chs_Ag2		chs_Ag2
	chs_Anid3		chs_Anid3		chs_Anid3		chs_Anid3		chs_Anid3		chs_Anid3			chs_Ag1		chs_Ag1		chs_Ag1		chs_Ag1		chs_Ag1		chs_Ag1			chs_Af6		chs_Af6		chs_Af6		chs_Af6		chs_Af6		chs_Af6			chs_Anid4		chs_Anid4		chs_Anid4		chs_Anid4		chs_Anid4
	chs_Anig5		chs_Anig5		chs_Anig5		chs_Anig5		chs_Anig5		chs_Anig5			chs_Anig6		chs_Anig6		chs_Anig6		chs_Anig6		chs_Anig6		chs_Anig6			chs_Anid2		chs_Anid2		chs_Anid2		chs_Anid2		chs_Anid2		chs_Anid2			chs_Anig7		chs_Anig7		chs_Anig7		chs_Anig7		chs_Anig7
	chs_Ao6		chs_Ao6		chs_Ao6		chs_Ao6		chs_Ao6		chs_Ao6			chs_Ao7		chs_Ao7		chs_Ao7		chs_Ao7		chs_Ao7		chs_Ao7			chs_Anid5		chs_Anid5		chs_Anid5		chs_Anid5		chs_Anid5		chs_Anid5			chs_Ao5		chs_Ao5		chs_Ao5		chs_Ao5		chs_Ao5
	chs_At4		chs_At4		chs_At4		chs_At4		chs_At4		chs_At4			chs_At7		chs_At7		chs_At7		chs_At7		chs_At7		chs_At7			chs_Anig2		chs_Anig2		chs_Anig2		chs_Anig2		chs_Anig2		chs_Anig2			chs_At5		chs_At5		chs_At5		chs_At5		chs_At5
	chs_Bd2		chs_Bd2		chs_Bd2						chs_Bd2			chs_Bc5		chs_Bc5		chs_Bc5		chs_Bc5		chs_Bc5		chs_Bc5			chs_Anig3		chs_Anig3		chs_Anig3		chs_Anig3		chs_Anig3		chs_Anig3			chs_Bc2		chs_Bc2		chs_Bc2		chs_Bc2		chs_Bc2
	chs_Bd3		chs_Bd3		chs_Bd3						chs_Bd3			chs_Bd13				chs_Bd13									chs_Anig8		chs_Anig8		chs_Anig8		chs_Anig8		chs_Anig8		chs_Anig8									chs_Bd
	chs_Ca1		chs_Ca1		chs_Ca1		chs_Ca1		chs_Ca1		chs_Ca1											chs_Bd2					chs_Ao		chs_Ao		chs_Ao		chs_Ao		chs_Ao		chs_Ao			chs_Bd4		chs_Bd4		chs_Bd4		chs_Bd4		chs_Bd4
	chs_Ca2		chs_Ca2		chs_Ca2		chs_Ca2		chs_Ca2		chs_Ca2											chs_Bd3					chs_Ao1		chs_Ao1		chs_Ao1		chs_Ao1		chs_Ao1		chs_Ao1			chs_Bd5		chs_Bd5		chs_Bd5		chs_Bd5		chs_Bd5
	chs_Cc3		chs_Cc3											chs_Bf2		chs_Bf2		chs_Bf2		chs_Bf2		chs_Bf2		chs_Bf2			chs_Ao8		chs_Ao8		chs_Ao8		chs_Ao8		chs_Ao8		chs_Ao8			chs_Bd6		chs_Bd6		chs_Bd6		chs_Bd6		chs_Bd6
	chs_Cg		chs_Cg		chs_Cg		chs_Cg		chs_Cg		chs_Cg			chs_Ca		chs_Ca		chs_Ca		chs_Ca		chs_Ca		chs_Ca			chs_At2		chs_At2		chs_At2		chs_At2		chs_At2		chs_At2			chs_Bd8		chs_Bd8		chs_Bd8		chs_Bd8
	chs_Cgui		chs_Cgui		chs_Cgui		chs_Cgui		chs_Cgui		chs_Cgui			chs_Cc2		chs_Cc2		chs_Cc2		chs_Cc2		chs_Cc2		chs_Cc2			chs_At6		chs_At6		chs_At6		chs_At6		chs_At6		chs_At6									chs_Bd7
	chs_Cgui1		chs_Cgui1		chs_Cgui1		chs_Cgui1		chs_Cgui1		chs_Cgui1							chs_Cc3				chs_Cc3					chs_Bc		chs_Bc		chs_Bc		chs_Bc		chs_Bc		chs_Bc									chs_Bd9
	chs_Ci2		chs_Ci2		chs_Ci2		chs_Ci2		chs_Ci2		chs_Ci2			chs_Cc7				chs_Cc7		chs_Cc7		chs_Cc7		chs_Cc7			chs_Bc1		chs_Bc1		chs_Bc1		chs_Bc1		chs_Bc1		chs_Bc1									chs_Bd10
	chs_Cl1		chs_Cl1		chs_Cl1		chs_Cl1		chs_Cl1		chs_Cl1			chs_Cg2		chs_Cg2		chs_Cg2		chs_Cg2		chs_Cg2		chs_Cg2			chs_Bf		chs_Bf		chs_Bf		chs_Bf		chs_Bf		chs_Bf									chs_Bd11
	chs_Cng1		chs_Cng1											chs_Ci4		chs_Ci4		chs_Ci4		chs_Ci4		chs_Ci4		chs_Ci4			chs_Bf1		chs_Bf1		chs_Bf1		chs_Bf1		chs_Bf1		chs_Bf1			chs_Bd12		chs_Bd12		chs_Bd12		chs_Bd12		chs_Bd12
	chs_Cnn4		chs_Cnn4											chs_Cl		chs_Cl		chs_Cl		chs_Cl		chs_Cl		chs_Cl			chs_Cc		chs_Cc		chs_Cc		chs_Cc		chs_Cc		chs_Cc									chs_Bd14
	chs_Ct		chs_Ct		chs_Ct		chs_Ct		chs_Ct		chs_Ct							chs_Cng1				chs_Cng1					chs_Cc6		chs_Cc6		chs_Cc6		chs_Cc6		chs_Cc6		chs_Cc6			chs_Bf5		chs_Bf5		chs_Bf5		chs_Bf5		chs_Bf5
	chs_Ct3		chs_Ct3		chs_Ct3		chs_Ct3		chs_Ct3		chs_Ct3			chs_Cnn3				chs_Cnn3		chs_Cnn3		chs_Cnn3		chs_Cnn3			chs_Cglo		chs_Cglo		chs_Cglo		chs_Cglo		chs_Cglo		chs_Cglo			chs_Ca3		chs_Ca3		chs_Ca3		chs_Ca3		chs_Ca3
	chs_Dh		chs_Dh		chs_Dh		chs_Dh		chs_Dh		chs_Dh							chs_Cnn4				chs_Cnn4					chs_Ci3		chs_Ci3		chs_Ci3		chs_Ci3		chs_Ci3		chs_Ci3			chs_Cc1		chs_Cc1		chs_Cc1		chs_Cc1		chs_Cc1
	chs_Dh3		chs_Dh3		chs_Dh3		chs_Dh3		chs_Dh3		chs_Dh3			chs_Ct2		chs_Ct2		chs_Ct2		chs_Ct2		chs_Ct2		chs_Ct2			chs_Cng		chs_Cng		chs_Cng		chs_Cng		chs_Cng		chs_Cng			chs_Cc4		chs_Cc4		chs_Cc4		chs_Cc4		chs_Cc4
	chs_Eg		chs_Eg		chs_Eg		chs_Eg		chs_Eg		chs_Eg			chs_Dh2		chs_Dh2		chs_Dh2		chs_Dh2		chs_Dh2		chs_Dh2			chs_Cnn		chs_Cnn		chs_Cnn		chs_Cnn		chs_Cnn		chs_Cnn			chs_Cg1		chs_Cg1		chs_Cg1		chs_Cg1		chs_Cg1
	chs_En3		chs_En3		chs_En3		chs_En3		chs_En3		chs_En3			chs_Eg1		chs_Eg1		chs_Eg1		chs_Eg1		chs_Eg1		chs_Eg1			chs_En2		chs_En2		chs_En2		chs_En2		chs_En2		chs_En2			chs_Cg3		chs_Cg3		chs_Cg3		chs_Cg3		chs_Cg3
	chs_Fg7		chs_Fg7		chs_Fg7		chs_Fg7		chs_Fg7		chs_Fg7			chs_Fg4		chs_Fg4		chs_Fg4		chs_Fg4		chs_Fg4		chs_Fg4			chs_En5		chs_En5		chs_En5		chs_En5		chs_En5		chs_En5			chs_Cglo1		chs_Cglo1		chs_Cglo1		chs_Cglo1		chs_Cglo1
	chs_Fo6		chs_Fo6		chs_Fo6		chs_Fo6		chs_Fo6		chs_Fo6			chs_Fo1		chs_Fo1		chs_Fo1		chs_Fo1		chs_Fo1		chs_Fo1			chs_Fg5		chs_Fg5		chs_Fg5		chs_Fg5		chs_Fg5		chs_Fg5			chs_Cgui2		chs_Cgui2		chs_Cgui2		chs_Cgui2		chs_Cgui2
	chs_Fs5		chs_Fs5		chs_Fs5		chs_Fs5		chs_Fs5		chs_Fs5			chs_Fs2		chs_Fs2		chs_Fs2		chs_Fs2		chs_Fs2		chs_Fs2			chs_Fg6		chs_Fg6		chs_Fg6		chs_Fg6		chs_Fg6		chs_Fg6			chs_Ci5		chs_Ci5		chs_Ci5		chs_Ci5		chs_Ci5
	chs_Fv4		chs_Fv4		chs_Fv4		chs_Fv4		chs_Fv4		chs_Fv4			chs_Fv1		chs_Fv1		chs_Fv1		chs_Fv1		chs_Fv1		chs_Fv1			chs_Fo2		chs_Fo2		chs_Fo2		chs_Fo2		chs_Fo2		chs_Fo2			chs_Cl2		chs_Cl2		chs_Cl2		chs_Cl2		chs_Cl2
	chs_Hc4		chs_Hc4		chs_Hc4		chs_Hc4		chs_Hc4		chs_Hc4			chs_Hc		chs_Hc		chs_Hc		chs_Hc		chs_Hc		chs_Hc			chs_Fs3		chs_Fs3		chs_Fs3		chs_Fs3		chs_Fs3		chs_Fs3			chs_Cng4		chs_Cng4		chs_Cng4		chs_Cng4		chs_Cng4
	chs_Kl		chs_Kl		chs_Kl		chs_Kl		chs_Kl		chs_Kl			chs_Kl2		chs_Kl2		chs_Kl2		chs_Kl2		chs_Kl2		chs_Kl2			chs_Fs4		chs_Fs4		chs_Fs4		chs_Fs4		chs_Fs4		chs_Fs4			chs_Cng5		chs_Cng5		chs_Cng5		chs_Cng5		chs_Cng5
	chs_Lb1		chs_Lb1															chs_Lb1				chs_Lb1					chs_Fv2		chs_Fv2		chs_Fv2		chs_Fv2		chs_Fv2		chs_Fv2			chs_Cnn1		chs_Cnn1		chs_Cnn1		chs_Cnn1		chs_Cnn1
	chs_Le		chs_Le		chs_Le		chs_Le		chs_Le		chs_Le			chs_Lb6		chs_Lb6		chs_Lb6		chs_Lb6		chs_Lb6		chs_Lb6			chs_Fv3		chs_Fv3		chs_Fv3		chs_Fv3		chs_Fv3		chs_Fv3			chs_Cnn5		chs_Cnn5		chs_Cnn5		chs_Cnn5		chs_Cnn5
	chs_Le2		chs_Le2		chs_Le2		chs_Le2		chs_Le2		chs_Le2			chs_Lb7				chs_Lb7		chs_Lb7		chs_Lb7		chs_Lb7			chs_Hc5		chs_Hc5		chs_Hc5		chs_Hc5		chs_Hc5		chs_Hc5			chs_Ct1		chs_Ct1		chs_Ct1		chs_Ct1		chs_Ct1
	chs_Mf1		chs_Mf1		chs_Mf1		chs_Mf1		chs_Mf1		chs_Mf1			chs_Le1		chs_Le1		chs_Le1		chs_Le1		chs_Le1		chs_Le1			chs_Lb4		chs_Lb4		chs_Lb4		chs_Lb4		chs_Lb4		chs_Lb4			chs_Dh1		chs_Dh1		chs_Dh1		chs_Dh1		chs_Dh1
	chs_Mgr		chs_Mgr		chs_Mgr		chs_Mgr		chs_Mgr		chs_Mgr			chs_Mf		chs_Mf		chs_Mf		chs_Mf		chs_Mf		chs_Mf			chs_Mf5		chs_Mf5		chs_Mf5		chs_Mf5		chs_Mf5		chs_Mf5			chs_Eb		chs_Eb				chs_Eb		chs_Eb
	chs_Mgra4		chs_Mgra4		chs_Mgra4		chs_Mgra4		chs_Mgra4		chs_Mgra4			chs_Mglo				chs_Mglo		chs_Mglo		chs_Mglo		chs_Mglo			chs_Mgr3		chs_Mgr3		chs_Mgr3		chs_Mgr3		chs_Mgr3		chs_Mgr3			chs_Eb1		chs_Eb1				chs_Eb1		chs_Eb1
	chs_Nc3		chs_Nc3		chs_Nc3		chs_Nc3		chs_Nc3		chs_Nc3			chs_Mgr2		chs_Mgr2		chs_Mgr2		chs_Mgr2		chs_Mgr2		chs_Mgr2			chs_Mgra3		chs_Mgra3		chs_Mgra3		chs_Mgra3		chs_Mgra3		chs_Mgra3			chs_Eb2		chs_Eb2				chs_Eb2		chs_Eb2
	chs_Nf1		chs_Nf1		chs_Nf1		chs_Nf1		chs_Nf1		chs_Nf1			chs_Mgra6		chs_Mgra6		chs_Mgra6		chs_Mgra6		chs_Mgra6		chs_Mgra6			chs_Nc4		chs_Nc4		chs_Nc4		chs_Nc4		chs_Nc4		chs_Nc4			chs_Eb3		chs_Eb3				chs_Eb3		chs_Eb3
	chs_Pa3		chs_Pa3		chs_Pa3		chs_Pa3		chs_Pa3		chs_Pa3			chs_Nc		chs_Nc		chs_Nc		chs_Nc		chs_Nc		chs_Nc			chs_Nf		chs_Nf		chs_Nf		chs_Nf		chs_Nf		chs_Nf			chs_Eb4		chs_Eb4				chs_Eb4		chs_Eb4
	chs_Pcw		chs_Pcw		chs_Pcw		chs_Pcw		chs_Pcw		chs_Pcw			chs_Nf7		chs_Nf7		chs_Nf7		chs_Nf7		chs_Nf7		chs_Nf7			chs_Nf2		chs_Nf2		chs_Nf2		chs_Nf2		chs_Nf2		chs_Nf2			chs_Ec		chs_Ec				chs_Ec		chs_Ec
	chs_Pg		chs_Pg		chs_Pg		chs_Pg		chs_Pg		chs_Pg			chs_Pa		chs_Pa		chs_Pa		chs_Pa		chs_Pa		chs_Pa			chs_Nf8		chs_Nf8		chs_Nf8		chs_Nf8		chs_Nf8		chs_Nf8			chs_Eg2		chs_Eg2		chs_Eg2		chs_Eg2		chs_Eg2
	chs_Pg1		chs_Pg1		chs_Pg1		chs_Pg1		chs_Pg1		chs_Pg1			chs_Pb		chs_Pb		chs_Pb				chs_Pb		chs_Pb			chs_Pa2		chs_Pa2		chs_Pa2		chs_Pa2		chs_Pa2		chs_Pa2			chs_En4		chs_En4		chs_En4		chs_En4		chs_En4
	chs_Phc1		chs_Phc1											chs_Pb10		chs_Pb10		chs_Pb10						chs_Pb10											chs_Pb10					chs_Fg		chs_Fg		chs_Fg		chs_Fg		chs_Fg
	chs_Pm6		chs_Pm6		chs_Pm6		chs_Pm6		chs_Pm6		chs_Pm6			chs_Pb11		chs_Pb11		chs_Pb11				chs_Pb11		chs_Pb11											chs_Pb19					chs_Fo		chs_Fo		chs_Fo		chs_Fo		chs_Fo
	chs_Pm7		chs_Pm7		chs_Pm7		chs_Pm7		chs_Pm7		chs_Pm7			chs_Pb12		chs_Pb12		chs_Pb12						chs_Pb12			chs_Pcw6		chs_Pcw6		chs_Pcw6		chs_Pcw6		chs_Pcw6		chs_Pcw6			chs_Fs1		chs_Fs1		chs_Fs1		chs_Fs1		chs_Fs1
	chs_Pn3		chs_Pn3		chs_Pn3		chs_Pn3		chs_Pn3		chs_Pn3			chs_Pb14		chs_Pb14		chs_Pb14				chs_Pb14		chs_Pb14			chs_Pcw7		chs_Pcw7		chs_Pcw7		chs_Pcw7		chs_Pcw7		chs_Pcw7			chs_Fv		chs_Fv		chs_Fv		chs_Fv		chs_Fv
	chs_Pp2		chs_Pp2											chs_Pb19		chs_Pb19		chs_Pb19						chs_Pb19			chs_Pcw8		chs_Pcw8		chs_Pcw8		chs_Pcw8		chs_Pcw8		chs_Pcw8			chs_Hc3		chs_Hc3		chs_Hc3		chs_Hc3		chs_Hc3
	chs_Ps		chs_Ps		chs_Ps		chs_Ps		chs_Ps		chs_Ps			chs_Pb20		chs_Pb20		chs_Pb20				chs_Pb20		chs_Pb20			chs_Pgt4		chs_Pgt4				chs_Pgt4		chs_Pgt4		chs_Pgt4			chs_Kl1		chs_Kl1		chs_Kl1		chs_Kl1		chs_Kl1
	chs_Ps1		chs_Ps1		chs_Ps1		chs_Ps1		chs_Ps1		chs_Ps1			chs_Pcw4		chs_Pcw4		chs_Pcw4		chs_Pcw4		chs_Pcw4		chs_Pcw4			chs_Pgt6		chs_Pgt6		chs_Pgt6		chs_Pgt6		chs_Pgt6		chs_Pgt6			chs_Lb2		chs_Lb2		chs_Lb2		chs_Lb2		chs_Lb2
	chs_Ps4		chs_Ps4		chs_Ps4		chs_Ps4		chs_Ps4		chs_Ps4			chs_Pg3		chs_Pg3		chs_Pg3		chs_Pg3		chs_Pg3		chs_Pg3			chs_Phc4		chs_Phc4		chs_Phc4		chs_Phc4		chs_Phc4		chs_Phc4			chs_Lb5		chs_Lb5		chs_Lb5		chs_Lb5		chs_Lb5
	chs_Pt		chs_Pt		chs_Pt		chs_Pt		chs_Pt		chs_Pt			chs_Pgt3				chs_Pgt3		chs_Pgt3		chs_Pgt3		chs_Pgt3			chs_Pm4		chs_Pm4		chs_Pm4		chs_Pm4		chs_Pm4		chs_Pm4			chs_Mf6		chs_Mf6		chs_Mf6		chs_Mf6		chs_Mf6
	chs_Sc1		chs_Sc1		chs_Sc1		chs_Sc1		chs_Sc1		chs_Sc1			chs_Pgt5		chs_Pgt5		chs_Pgt5		chs_Pgt5		chs_Pgt5		chs_Pgt5			chs_Pp4		chs_Pp4		chs_Pp4		chs_Pp4		chs_Pp4		chs_Pp4									chs_Mglo1
	chs_Sn3		chs_Sn3		chs_Sn3		chs_Sn3		chs_Sn3		chs_Sn3							chs_Phc1				chs_Phc1					chs_Pt2		chs_Pt2		chs_Pt2		chs_Pt2		chs_Pt2		chs_Pt2			chs_Mglo2		chs_Mglo2		chs_Mglo2		chs_Mglo2		chs_Mglo2
	chs_Sp		chs_Sp		chs_Sp		chs_Sp		chs_Sp		chs_Sp			chs_Phc3				chs_Phc3		chs_Phc3		chs_Phc3		chs_Phc3											chs_Ro2					chs_Mgr4		chs_Mgr4		chs_Mgr4		chs_Mgr4		chs_Mgr4
	chs_Sr6		chs_Sr6											chs_Phc7		chs_Phc7		chs_Phc7		chs_Phc7		chs_Phc7		chs_Phc7			chs_Sr2		chs_Sr2				chs_Sr2		chs_Sr2		chs_Sr2			chs_Mgra5		chs_Mgra5		chs_Mgra5		chs_Mgra5		chs_Mgra5
	chs_Ss3		chs_Ss3		chs_Ss3		chs_Ss3		chs_Ss3		chs_Ss3			chs_Pm5		chs_Pm5		chs_Pm5		chs_Pm5		chs_Pm5		chs_Pm5									chs_Sr6							chs_Nc2		chs_Nc2		chs_Nc2		chs_Nc2		chs_Nc2
	chs_Tr4		chs_Tr4		chs_Tr4		chs_Tr4		chs_Tr4		chs_Tr4			chs_Pn		chs_Pn		chs_Pn		chs_Pn		chs_Pn		chs_Pn			chs_Ss		chs_Ss		chs_Ss		chs_Ss		chs_Ss		chs_Ss			chs_Nf6		chs_Nf6		chs_Nf6		chs_Nf6		chs_Nf6
	chs_Um		chs_Um		chs_Um						chs_Um			chs_Pp				chs_Pp		chs_Pp		chs_Pp		chs_Pp			chs_Tr3		chs_Tr3		chs_Tr3		chs_Tr3		chs_Tr3		chs_Tr3			chs_Pa1		chs_Pa1		chs_Pa1		chs_Pa1		chs_Pa1
	chs_Vp		chs_Vp		chs_Vp		chs_Vp		chs_Vp		chs_Vp							chs_Pp2				chs_Pp2																								chs_Pb1
	chs_Vp1		chs_Vp1		chs_Vp1		chs_Vp1		chs_Vp1		chs_Vp1			chs_Pp8		chs_Pp8		chs_Pp8		chs_Pp8		chs_Pp8		chs_Pp8																chs_Pb13		chs_Pb13		chs_Pb13		chs_Pb13
							chs_Yl3		chs_Yl3					chs_Ps3		chs_Ps3		chs_Ps3		chs_Ps3		chs_Ps3		chs_Ps3																chs_Pb15		chs_Pb15		chs_Pb15		chs_Pb15
														chs_Pt1		chs_Pt1		chs_Pt1		chs_Pt1		chs_Pt1		chs_Pt1																						chs_Pb16
														chs_Ro1		chs_Ro1		chs_Ro1				chs_Ro1		chs_Ro1																						chs_Pb17
														chs_Ro15		chs_Ro15		chs_Ro15				chs_Ro15		chs_Ro15																chs_Pb18		chs_Pb18		chs_Pb18		chs_Pb18		chs_Pb18
														chs_Ro19		chs_Ro19		chs_Ro19				chs_Ro19		chs_Ro19																chs_Pb2		chs_Pb2		chs_Pb2		chs_Pb2		chs_Pb2
														chs_Ro2		chs_Ro2		chs_Ro2						chs_Ro2																chs_Pb3		chs_Pb3		chs_Pb3		chs_Pb3		chs_Pb3
														chs_Ro8		chs_Ro8		chs_Ro8				chs_Ro8		chs_Ro8																						chs_Pb4
														chs_Sc		chs_Sc		chs_Sc		chs_Sc		chs_Sc		chs_Sc																						chs_Pb5
														chs_Sn2		chs_Sn2		chs_Sn2		chs_Sn2		chs_Sn2		chs_Sn2																						chs_Pb7
														chs_Sr4				chs_Sr4		chs_Sr4		chs_Sr4		chs_Sr4																						chs_Pb8
														chs_Sr5		chs_Sr5		chs_Sr5		chs_Sr5		chs_Sr5		chs_Sr5																						chs_Pb9
																		chs_Sr6				chs_Sr6																		chs_Pb6		chs_Pb6		chs_Pb6		chs_Pb6		chs_Pb6
														chs_Ss4		chs_Ss4		chs_Ss4		chs_Ss4		chs_Ss4		chs_Ss4																chs_Pcw1		chs_Pcw1		chs_Pcw1		chs_Pcw1		chs_Pcw1
														chs_Tr2		chs_Tr2		chs_Tr2		chs_Tr2		chs_Tr2		chs_Tr2																chs_Pg2		chs_Pg2		chs_Pg2		chs_Pg2		chs_Pg2
																						chs_Um																		chs_Pgt		chs_Pgt		chs_Pgt		chs_Pgt		chs_Pgt
														chs_Um5		chs_Um5		chs_Um5		chs_Um5		chs_Um5		chs_Um5																chs_Pgt1		chs_Pgt1		chs_Pgt1		chs_Pgt1		chs_Pgt1
														chs_Vp3		chs_Vp3		chs_Vp3		chs_Vp3		chs_Vp3		chs_Vp3																chs_Pgt2		chs_Pgt2		chs_Pgt2		chs_Pgt2		chs_Pgt2
														chs_Yl2		chs_Yl2		chs_Yl2		chs_Yl2		chs_Yl2		chs_Yl2																chs_Phc		chs_Phc		chs_Phc		chs_Phc		chs_Phc
																		chs_Yl3																						chs_Phc2		chs_Phc2		chs_Phc2		chs_Phc2		chs_Phc2
																																								chs_Pm1		chs_Pm1		chs_Pm1		chs_Pm1		chs_Pm1
																																								chs_Pp1		chs_Pp1		chs_Pp1		chs_Pp1		chs_Pp1
																																								chs_Pp5		chs_Pp5		chs_Pp5		chs_Pp5		chs_Pp5
																																								chs_Pp6		chs_Pp6		chs_Pp6		chs_Pp6		chs_Pp6
																																								chs_Ps2		chs_Ps2		chs_Ps2		chs_Ps2		chs_Ps2
																																								chs_Pt3		chs_Pt3		chs_Pt3		chs_Pt3		chs_Pt3
																																								chs_Ro		chs_Ro		chs_Ro		chs_Ro		chs_Ro
																																								chs_Ro10		chs_Ro10		chs_Ro10		chs_Ro10		chs_Ro10
																																														chs_Ro11
																																														chs_Ro12
																																								chs_Ro13		chs_Ro13		chs_Ro13		chs_Ro13		chs_Ro13
																																								chs_Ro14		chs_Ro14		chs_Ro14		chs_Ro14		chs_Ro14
																																														chs_Ro16
																																														chs_Ro17
																																														chs_Ro18
																																								chs_Ro3		chs_Ro3		chs_Ro3		chs_Ro3		chs_Ro3
																																								chs_Ro4		chs_Ro4		chs_Ro4		chs_Ro4
																																								chs_Ro5		chs_Ro5		chs_Ro5		chs_Ro5
																																														chs_Ro6
																																														chs_Ro7
																																								chs_Ro9		chs_Ro9		chs_Ro9		chs_Ro9		chs_Ro9
																																								chs_Sr1		chs_Sr1		chs_Sr1		chs_Sr1		chs_Sr1
																																								chs_Sr7		chs_Sr7		chs_Sr7		chs_Sr7		chs_Sr7
																																								chs_Ss1		chs_Ss1		chs_Ss1		chs_Ss1		chs_Ss1
																																								chs_Tr5		chs_Tr5		chs_Tr5		chs_Tr5		chs_Tr5
																																								chs_Um1		chs_Um1		chs_Um1		chs_Um1		chs_Um1
																																														chs_Um3
																																								chs_Um4		chs_Um4		chs_Um4		chs_Um4		chs_Um4
																																								chs_Vp2		chs_Vp2		chs_Vp2		chs_Vp2		chs_Vp2
																																								chs_Vp4		chs_Vp4		chs_Vp4		chs_Vp4		chs_Vp4
																																								chs_Yl4		chs_Yl4		chs_Yl4		chs_Yl4		chs_Yl4
[truncated: 21 more columns]

## Sheet: Clasification seq gene
ChspI	NJ	Bayesian	consensus	mismatch		ChspII	NJ	Bayesian	consensus	mismatch		ChspIII	NJ	Bayesian	consensus	mismatch		ChspIV	NJ	Bayesian	consensus	mismatch		ChspV	NJ	Bayesian	consensus	mismatch		ChspVI	NJ	Bayesian	consensus	mismatch		ChspVII	NJ	Bayesian	consensus	mismatch
	chsAc5(HCAG_08842)	chsAc5_HCA	chsAc5_HCA	chsAg1(AGOS_ABL153W)			chsAc1(HCAG_08008)	chsAc1_HCA	chsAc1(HCAG_08008)	chsBd14_BD			chsAc6(HCAG_08883)	chsAc6_HCA	chsAc6_HCA				chsAc4(HCAG_02857)	chsAc4_HCA	chsAc4_HCA	chsBd10_BD			chsAc2(HCAG_06001)	chsAc2_HCA	chsAc2_HCA	chsChg4_CH			chsAcla6(ACLA_022860)	chsAcla6_A	chsAcla6_A	chsEb1_EBI			chsAc3(HCAG_06002)	chsAc3_HCA	chsAc3_HCA	chsChg5(CHGG_04903)
	chsAcla1(ACLA_093000)	chsAcla1_A	chsAcla1_A	chsCa2(orf19.7298.gene)			chsAcla2(ACLA_054220)	chsAcla2_A	chsAcla2(ACLA_054220)	chsBd3_BDE			chsAcla3(ACLA_004550)	chsAcla3_A	chsAcla3_A				chsAcla8(ACLA_059050)	chsAcla8_A	chsAcla8_A	chsBd13_BD			chsAcla5(ACLA_072250)	chsAcla5_A	chsAcla5_A	chsPc6_egw			chsAf1(AFUB_012070)	chsAf1_AFU	chsAf1_AFU	chsEb2_EBI			chsAcla4(ACLA_072240)	chsAcla4_A	chsAcla4_A	chsFg3(FGSG_12039)
	chsAf3(AFUB_018960)	chsAf3_AFU	chsAf3_AFU	chsCa3(orf19.5384.gene)			chsAf2(AFUB_098840)	chsAf2_AFU	chsAf2(AFUB_098840)	chsBd4_BDE			chsAcla7(ACLA_041870)	chsAcla7_A	chsAcla7_A				chsAf8(AFUB_081920)	chsAf8_AFU	chsAf8_AFU	chsBd15_BD			chsAf5(AFUB_029080)	chsAf5_AFU	chsAf5_AFU	chsPhb17_e			chsAn5(An08g05290)	chsAn5_An0	chsAn5_An0	chsEb3_EBI			chsAf4(AFUB_029070)	chsAf4_AFU	chsAf4_AFU	chsFo5(FOXG_04163)
	chsAg1(AGOS_ABL153W)		chsAn6_An1	chsCg1(CAGL0J11506g)			chsAg2(AGOS_AEL190W)	chsAg2_AGO	chsAg2(AGOS_AEL190W)	chsCc3_cci			chsAf6(AFUB_034810)	chsAf6_AFU	chsAf6_AFU				chsAg3(AGOS_AEL189W)	chsAg3_AGO	chsAg3_AGO	chsBd5_BDE			chsAn2(An02g02360)	chsAn2_An0	chsAn2_An0	chsPhb18_f			chsAo5(AO090113000128)	chsAo5_AO0	chsAo5_AO0	chsEb5_EBI			chsAn1(An02g02340)	chsAn1_An0	chsAn1_An0	chsFv7(FVEG_07281)
	chsAn6(An07g05570)	chsAn6_An0	chsAni4_AN	chsCgui1(PGUG_01563)			chsAn7(An14g00660)	chsAn7_An1	chsAn7(An14g00660)	chsCc4_cci			chsAf7(AFUB_049230)	chsAf7_AFU	chsAf7_AFU				chsAn8(An09g02290)	chsAn8_An0	chsAn8_An0	chsBd6_BDE			chsAni2(AN6318.2)	chsAni2_AN	chsAni2_AN	chsPhb5_fg			chsAt4(ATEG_00451)	chsAt4_ATE	chsAt4_ATE	chsEb4_EBI			chsAni1(AN6317.2)	chsAni1_AN	chsAni1_AN	chsNc7(NCU04350)
	chsAni4(AN4566.2)	chsAni4_AN	chsAo7_AO1	chsCgui2(PGUG_02048)			chsAo8(AO090206000079)	chsAo8_AO0	chsAo8(AO090206000079)	chsCc8_cci			chsAn3(An12g10380)	chsAn3_An1	chsAn3_An1				chsAni5(AN1555.2)	chsAni5_AN	chsAni5_AN	chsBd7_BDE			chsAo4(AO090026000323)	chsAo4_AO0	chsAo4_AO0	chsPs2_PIC			chsBc5(BC1G_09768)	chsBc5_BC1	chsBc5_BC1				chsAo3(AO090026000321)	chsAo3_AO0	chsAo3_AO0	chsPa6(PODANSg6154)
	chsAo7(AO090011000449)	chsAo7_AO0	chsAt5_ATE	chsCl2(CLUG_01337)			chsAt8(ATEG_10118)	chsAt8_ATE	chsAt8(ATEG_10118)	chsCng2_cn			chsAn4(An03g06360)	chsAn4_An0	chsAn4_An0				chsAo6(AO090005000579)	chsAo6_AO0	chsAo6_AO0	chsBd8_BDE			chsAt2(ATEG_01319)	chsAt2_ATE	chsAt2_ATE	chsRo12_RO			chsBd2(BDEG_08075)	chsBd2_BDE	chsBd2_BDE				chsAt1(ATEG_01318)	chsAt1_ATE	chsAt1_ATE	chsPt6(PTRG_05005)
	chsAt5(ATEG_05738)	chsAt5_ATE	chsCi3_CIM	chsCt1(CTRG_05949)			chsBc6(BC1G_11533)	chsBc6_BC1	chsBc6(BC1G_11533)	chsCnn4_CN			chsAn9(An09g04010)	chsAn9_An0	chsAn9_An0				chsAt6(ATEG_07757)	chsAt6_ATE	chsAt6_ATE	chsBd9_BDE			chsBc4(BC1G_15938)	chsBc4_BC1	chsBc4_BC1	chsRo13_RO			chsBf4(BC1G_09768)	chsBf4_BC1	chsBf4_BC1				chsChg5(CHGG_04903)		chsCi1_CIM	chsSs6(SS1G_14116)
	chsCa2(orf19.7298.gene)		chsEn4_AN5	chsCt4(CTRG_05721)				chsBd14_BD	chsBf3(BC1G_11533)	chsCnn5_CN			chsAni3(AN4367.2)	chsAni3_AN	chsAni3_AN				chsBc3(BC1G_15275)	chsBc3_BC1	chsBc3_BC1	chsCc5_cci			chsBf5(BC1G_15938)	chsBf5_BC1	chsBf5_BC1	chsRo19_RO			chsChg3(CHGG_04835)	chsChg3_CH	chsChg3_CH				chsCi1(CIMG_05021)	chsCi1_CIM	chsEn1_AN6	chsYl1(YALI0E10417g)
	chsCa3(orf19.5384.gene)		chsFg8_FGS	chsDh1(DEHA0D04620g)				chsBd3_BDE	chsCa1(orf19.5188.gene)	chsLb2_LAC			chsAni6(AN2523.2)	chsAni6_AN	chsAni6_AN				chsBf6(BC1G_15275)	chsBf6_BC1	chsBf6_BC1	chsCng4_cn			chsCi2(CIMG_05022)	chsCi2_CIM	chsCi2_CIM	chsRo7_RO3			chsCi7(CIMG_06862)	chsCi7_CIM	chsCi7_CIM				chsEn1(AN6317.2)	chsEn1_AN6	chsFs1_egw	chsYl2(YALI0E22198g)
	chsCg1(CAGL0J11506g)		chsFo7_FOX	chsDh4(DEHA0A08998g)				chsBd4_BDE	chsCg3(CAGL0I04818g)	chsLb7_LAC			chsAo1(AO090701000589)	chsAo1_AO0	chsAo1_AO0				chsCa4(orf19.4937.gene)	chsCa4_orf	chsCa4_orf	chsCng5_cn			chsEn2(AN6318.2)	chsEn2_AN6	chsEn2_AN6	chsRo8_RO3			chsFg2(FGSG_01949)	chsFg2_FGS	chsFg2_FGS				chsFg3(FGSG_12039)		chsHc3_HCA	chsSr4_egw
	chsCgui1(PGUG_01563)		chsFs6_est	chsEg1(AGOS_ABL153W)			chsBf3(BC1G_11533)	chsBf3_BC1	chsCi5(CIMG_08655)	chsLb8_LAC			chsAo2(AO090026000212)	chsAo2_AO0	chsAo2_AO0				chsCc2(ccinCC1G_00631T0)	chsCc2_cci	chsCc2_cci	chsCnn6_CN			chsFg4(FGSG_01964)	chsFg4_FGS	chsFg4_FGS	chsUm3_UM0			chsFo6(FOXG_04179)	chsFo6_FOX	chsFo6_FOX				chsFo5(FOXG_04163)		chsMf3_est
	chsCgui2(PGUG_02048)		chsFv5_FVE	chsKl1(KLLA0F20966g)			chsCa1(orf19.5188.gene)	chsCa1_orf	chsCl1(CLUG_00524)	chsMglo1_M			chsAo9(AO090012000084)	chsAo9_AO0	chsAo9_AO0				chsCg2(CAGL0B04389g)	chsCg2_CAG	chsCg2_CAG	chsCnn7_CN			chsFo4(FOXG_04162)	chsFo4_FOX	chsFo4_FOX				chsFs9(fgeneshN1_pm.sca_82_chr10_2_0000020)	chsFs9_fge	chsFs9_fge				chsFs1(e_gw1.18.70	chsFs1_egw	chsNf4_NFI
	chsCi3(CIMG_05598)	chsCi3_CIM	chsHc5_HCA	chsLe1(LELG_05384)				chsCc3_cci	chsCt3(CTRG_05100)	chsPc2_egw			chsAt3(ATEG_03503)	chsAt3_ATE	chsAt3_ATE				chsCg4(CAGL0I04840g)	chsCg4_CAG	chsCg4_CAG	chsLb6_LAC			chsFs7(e_gw1.82.483.1)	chsFs7_egw	chsFs7_egw				chsFv8(FVEG_07296)	chsFv8_FVE	chsFv8_FVE				chsFs8(estExt_fgeneshN1_kg.C_sca_82_chr10_2_00018)		chsPcw4_Pc
	chsCl2(CLUG_01337)		chsMf2_est	chsLe3(LELG_02210)				chsCc4_cci	chsDh3(DEHA0A04675g)	chsPc4_egw			chsAt7(ATEG_07926)	chsAt7_ATE	chsAt7_ATE				chsCgui3(PGUG_03643)	chsCgui3_P	chsCgui3_P	chsMglo3_M			chsFv6(FVEG_07280)	chsFv6_FVE	chsFv6_FVE				chsMf5(fgenesh1_pg.C_scaffold_20000123)	chsMf5_fge	chsMf5_fge				chsFv7(FVEG_07281)		chsPhn2_SN
	chsCt1(CTRG_05949)		chsMgra5_e	chsPg1(PGUG_01563)				chsCc8_cci	chsEg2(AGOS_AEL190W)	chsPc8_egw			chsBc1(BC1G_12940)	chsBc1_BC1	chsBc1_BC1				chsChg2(CHGG_00787)	chsChg2_CH	chsChg2_CH	chsPc3_egw			chsHc2(HCAG_06001)	chsHc2_HCA	chsHc2_HCA				chsMgra3(e_gw1.1	chsMgra3_e	chsMgra3_e				chsHc3(HCAG_06002)	chsHc3_HCA	chsPm4_PMA
	chsCt4(CTRG_05721)		chsMgri1_M	chsPg2(PGUG_02048)			chsCg3(CAGL0I04818g)	chsCg3_CAG	chsFg5(FGSG_02483)	chsPgra4_P			chsBc2(BC1G_04441)	chsBc2_BC1	chsBc2_BC1				chsCi6(CIMG_08766)	chsCi6_CIM	chsCi6_CIM	chsPgra1_P			chsMf4(estExt_Genewise1.C_20866)	chsMf4_est	chsMf4_est				chsMgri6(MGG_06064)	chsMgri6_M	chsMgri6_M				chsMf3(estExt_Genewise1Plus.C_20862)	chsMf3_est	chsSn1_SNU
	chsDh1(DEHA0D04620g)		chsNc4_NCU	chsPs1(PICST_65597)			chsCi5(CIMG_08655)	chsCi5_CIM	chsFo2(FOXG_10443)	chsPgra6_P			chsBf1(BC1G_12940)	chsBf1_BC1	chsBf1_BC1				chsCl3(CLUG_02240)	chsCl3_CLU	chsCl3_CLU	chsPgra2_P			chsMgra2(estExt_fgenesh1_pg.C_chr_20590)	chsMgra2_e	chsMgra2_e				chsNc2(NCU05268)	chsNc2_NCU	chsNc2_NCU				chsMgra1(estExt_fgenesh1_pg.C_chr_20589)		chsTr1_kg2
	chsDh4(DEHA0A08998g)		chsNf2_NFI	chsPs5(PICST_29807)			chsCl1(CLUG_00524)	chsCl1_CLU	chsFs3(e_gw1.2	chsPhb11_e			chsBf2(BC1G_04441)	chsBf2_BC1	chsBf2_BC1				chsCng6(cneo_grubiiCNAG_05581T0)	chsCng6_cn	chsCng6_cn	chsPhb14_g			chsMgri2(MGG_13013)	chsMgri2_M	chsMgri2_M				chsNf6(NFIA_012950)	chsNf6_NFI	chsNf6_NFI				chsNc7(NCU04350)
	chsEg1(AGOS_ABL153W)		chsPa4_POD	chsSc2(SCRG_03321)				chsCng2_cn	chsFv2(FVEG_09097)	chsPhb13_e			chsCc1(ccinCC1G_05866T0)	chsCc1_cci	chsCc1_cci				chsCnn2(CNH02270)	chsCnn2_CN	chsCnn2_CN	chsPhb16_f			chsNc6(NCU04352)	chsNc6_NCU	chsNc6_NCU				chsPa7(PODANSg6268)	chsPa7_POD	chsPa7_POD				chsNf4(NFIA_088620)	chsNf4_NFI
	chsEn4(AN4566.2)	chsEn4_AN4	chsPcw1_Pc	chsSpom1(SPAC13G6.12c)				chsCnn4_CN	chsHc1(HCAG_08008)	chsPhb20_e			chsCc7(ccinCC1G_00272T0)	chsCc7_cci	chsCc7_cci				chsCt2(CTRG_03585)	chsCt2_CTR	chsCt2_CTR	chsPhb19_e			chsNf5(NFIA_088630)	chsNf5_NFI	chsNf5_NFI				chsPcw6(Pc13g13000)	chsPcw6_Pc	chsPcw6_Pc				chsPa6(PODANSg6154)
	chsFg8(FGSG_10327)	chsFg8_FGS	chsPhn4_SN	chsVp1(Kpol_1023p27)				chsCnn5_CN	chsKl3(KLLA0D03542g)	chsPp1_est			chsChg1(CHGG_00596)	chsChg1_CH	chsChg1_CH				chsDh2(DEHA0E15158g)	chsDh2_DEH	chsDh2_DEH	chsPhb3_eg			chsPa5(PODANSg6153)	chsPa5_POD	chsPa5_POD				chsPm1(PMAA_068320)	chsPm1_PMA	chsPm1_PMA				chsPcw4(Pc12g11740)	chsPcw4_Pc
	chsFo7(FOXG_05078)	chsFo7_FOX	chsPm7_PMA	chsVp2(Kpol_1054p24)			chsCt3(CTRG_05100)	chsCt3_CTR	chsLe2(LELG_05013)	chsPp3_est			chsCi4(CIMG_05647)	chsCi4_CIM	chsCi4_CIM				chsEg3(AGOS_AEL189W)	chsEg3_AGO	chsEg3_AGO	chsPp6_fge			chsPcw3(Pc12g11730)	chsPcw3_Pc	chsPcw3_Pc				chsPt7(PTRG_05009)	chsPt7_PTR	chsPt7_PTR				chsPhn2(SNOG_13325)	chsPhn2_SN
	chsFs6(estExt_Genewise1Plus.C_sca_5_chr5_3_00935)	chsFs6_est	chsPm8_PMA	chsYl4(YALI0D25938g)			chsDh3(DEHA0A04675g)	chsDh3_DEH	chsMf1(e_gw1.7.989.1)	chsPp9_egw			chsCng1(cneo_grubiiCNAG_02217T0)	chsCng1_cn	chsCng1_cn				chsEn5(AN1555.2)	chsEn5_AN1	chsEn5_AN1	chsRo10_RO			chsPhn3(SNOG_13326)	chsPhn3_SN	chsPhn3_SN				chsSs3(SS1G_01889)	chsSs3_SS1	chsSs3_SS1				chsPm4(PMAA_035270)	chsPm4_PMA
	chsFv5(FVEG_03058)	chsFv5_FVE	chsPt1_PTR				chsEg2(AGOS_AEL190W)	chsEg2_AGO	chsMgra7(estExt_fgenesh1_pm.C_chr_50262)	chsRo3_RO3			chsCnn1(CNE03240)	chsCnn1_CN	chsCnn1_CN				chsFg1(FGSG_01272)	chsFg1_FGS	chsFg1_FGS	chsRo14_RO			chsPm3(PMAA_035260)	chsPm3_PMA	chsPm3_PMA				chsTr7(estExt_fgenesh5_pg.C_400008)	chsTr7_est	chsTr7_est				chsPt6(PTRG_05005)
	chsHc5(HCAG_08842)	chsHc5_HCA	chsSn4_SNU				chsFg5(FGSG_02483)	chsFg5_FGS	chsMgri3(MGG_04145)	chsSr3_e_g			chsEn3(AN4367.2)	chsEn3_AN4	chsEn3_AN4				chsFo1(FOXG_00113)	chsFo1_FOX	chsFo1_FOX	chsRo4_RO3			chsPt5(PTRG_05004)	chsPt5_PTR	chsPt5_PTR										chsSn1(SNU13325)	chsSn1_SNU
	chsKl1(KLLA0F20966g)		chsSs4_SS2				chsFo2(FOXG_10443)	chsFo2_FOX	chsNc1(NCU05239)	chsSr5_egw			chsEn6(AN2523.2)	chsEn6_AN2	chsEn6_AN2				chsFs2(estExt_fgeneshN1_kg.C_sca_1_chr1_3_00006)	chsFs2_est	chsFs2_est	chsRo5_RO3			chsSn2(SNU13326)	chsSn2_SNU	chsSn2_SNU										chsSs6(SS1G_14116)
	chsLe1(LELG_05384)		chsTr5_fge				chsFs3(e_gw1.2	chsFs3_egw	chsNf8(NFIA_029210)	chsSr6_egw			chsFg6(FGSG_03418)	chsFg6_FGS	chsFg6_FGS				chsFv1(FVEG_01403)	chsFv1_FVE	chsFv1_FVE	chsRo6_RO3			chsSs7(SS1G_14118)	chsSs7_SS1	chsSs7_SS1										chsTr1(kg2.C_scaffold_11000005)	chsTr1_kg2
	chsLe3(LELG_02210)						chsFv2(FVEG_09097)	chsFv2_FVE	chsPa1(PODANSg3791)	chsSr7_gw1			chsFg7(FGSG_10116)	chsFg7_FGS	chsFg7_FGS				chsHc4(HCAG_02857)	chsHc4_HCA	chsHc4_HCA	chsSr8_gw1			chsTr2(estExt_fgenesh5_pg.C_110013)	chsTr2_est	chsTr2_est										chsYl1(YALI0E10417g)
	chsMf2(estExt_fgenesh1_pg.C_130240)	chsMf2_est					chsHc1(HCAG_08008)	chsHc1_HCA	chsPcw5(Pc13g06340)	chsUm1_UM0			chsFo3(FOXG_12345)	chsFo3_FOX	chsFo3_FOX				chsKl2(KLLA0D03498g)	chsKl2_KLL	chsKl2_KLL	chsUm5_UM0			chsYl6(YALI0F28655g)	chsYl6_YAL	chsYl6_YAL										chsYl2(YALI0E22198g)
	chsMgra5(estExt_fgenesh1_pm.C_chr_10194)	chsMgra5_e					chsKl3(KLLA0D03542g)	chsKl3_KLL	chsPg4(PGUG_00200)	chsUm6_UM0			chsFs4(estExt_fgenesh1_pg.C_sca_36_chr11_2_00129)	chsFs4_est	chsFs4_est				chsLb3(LACBIDRAFT_187522)	chsLb3_LAC	chsLb3_LAC
	chsMgri1(MGG_09551)	chsMgri1_M						chsLb2_LAC	chsPhn1(SNOG_13478)	chsVp4_Kpo			chsFs5(estExt_Genewise1.C_sca_5_chr5_3_00685)	chsFs5_est	chsFs5_est				chsMf7(e_gw1.11.8.1)	chsMf7_egw	chsMf7_egw
	chsNc4(NCU04251)	chsNc4_NCU						chsLb7_LAC	chsPm6(PMAA_085540)	chsSr3_e_g			chsFv3(FVEG_10778)	chsFv3_FVE	chsFv3_FVE				chsMgra6(estExt_fgenesh1_pm.C_chr_50195)	chsMgra6_e	chsMgra6_e
	chsNf2(NFIA_034240)	chsNf2_NFI						chsLb8_LAC	chsPs4(PICST_42812)	chsVp4(Kpol_1036p34a)			chsFv4(FVEG_02839)	chsFv4_FVE	chsFv4_FVE				chsMgri5(MGG_09962)	chsMgri5_M	chsMgri5_M
	chsPa4(PODANSg9112)	chsPa4_POD					chsLe2(LELG_05013)	chsLe2_LEL	chsPt2(PTRG_03095)				chsHc6(HCAG_08883)	chsHc6_HCA	chsHc6_HCA				chsNc3(NCU09324)	chsNc3_NCU	chsNc3_NCU
	chsPcw1(Pc20g05060)	chsPcw1_Pc					chsMf1(e_gw1.7.989.1)	chsMf1_egw	chsSc1(SCRG_02928)				chsLb5(LACBIDRAFT_188623)	chsLb5_LAC	chsLb5_LAC				chsNf7(NFIA_098390)	chsNf7_NFI	chsNf7_NFI
	chsPg1(PGUG_01563)							chsMglo1_M	chsSn3(SNU13478)				chsMf6(estExt_fgenesh1_pm.C_90038)	chsMf6_est	chsMf6_est				chsPa2(PODANSg5938)	chsPa2_POD	chsPa2_POD
	chsPg2(PGUG_02048)						chsMgra7(estExt_fgenesh1_pm.C_chr_50262)	chsMgra7_e	chsSs5(SS1G_08265)				chsMgra4(estExt_Genewise1Plus.C_chr_10367)	chsMgra4_e	chsMgra4_e				chsPc1(fgenesh1_pg.C_scaffold_13000035)	chsPc1_fge	chsPc1_fge
	chsPhn4(SNOG_05499)	chsPhn4_SN					chsMgri3(MGG_04145)	chsMgri3_M	chsTr3(e_gw1.2.695.1)				chsMgri4(MGG_01802)	chsMgri4_M	chsMgri4_M				chsPcw2(Pc12g02600)	chsPcw2_Pc	chsPcw2_Pc
	chsPm7(PMAA_089760)	chsPm7_PMA					chsNc1(NCU05239)	chsNc1_NCU	chsYl3(YALI0B16324g)				chsNc5(NCU03611)	chsNc5_NCU	chsNc5_NCU				chsPg3(PGUG_03643)	chsPg3_PGU	chsPg3_PGU
	chsPm8(PMAA_089760)	chsPm8_PMA					chsNf8(NFIA_029210)	chsNf8_NFI					chsNf1(NFIA_005110)	chsNf1_NFI	chsNf1_NFI				chsPgra3(PGTG_09442)	chsPgra3_P	chsPgra3_P
	chsPs1(PICST_65597)						chsPa1(PODANSg3791)	chsPa1_POD					chsNf3(NFIA_041420)	chsNf3_NFI	chsNf3_NFI				chsPhb4(gw1.2.12.1)	chsPhb4_gw	chsPhb4_gw
	chsPs5(PICST_29807)							chsPc2_egw					chsNf9(NFIA_062840)	chsNf9_NFI	chsNf9_NFI				chsPhb7(gw1.27.8.1)	chsPhb7_gw	chsPhb7_gw
	chsPt1(PTRG_02340)	chsPt1_PTR						chsPc4_egw					chsPa3(PODANSg7890)	chsPa3_POD	chsPa3_POD				chsPm2(PMAA_099990)	chsPm2_PMA	chsPm2_PMA
	chsSc2(SCRG_03321)							chsPc8_egw					chsPc5(fgenesh1_pg.C_scaffold_2000039)	chsPc5_fge	chsPc5_fge				chsPp2(estExt_fgenesh3_pg.C_1140033)	chsPp2_est	chsPp2_est
	chsSn4(SNU05499)	chsSn4_SNU					chsPcw5(Pc13g06340)	chsPcw5_Pc					chsPcw7(Pc13g15750)	chsPcw7_Pc	chsPcw7_Pc				chsPp7(estExt_Genewise1.C_300061)	chsPp7_est	chsPp7_est
	chsSpom1(SPAC13G6.12c)						chsPg4(PGUG_00200)	chsPg4_PGU					chsPcw8(Pc22g00250)	chsPcw8_Pc	chsPcw8_Pc				chsPs3(PICST_29105)	chsPs3_PIC	chsPs3_PIC
	chsSs4(SS1G_04961)	chsSs4_SS1						chsPgra4_P					chsPcw9(Pc22g23200)	chsPcw9_Pc	chsPcw9_Pc				chsPt4(PTRG_07569)	chsPt4_PTR	chsPt4_PTR
	chsTr5(fgenesh5_pg.C_scaffold_36000002)	chsTr5_fge						chsPgra6_P					chsPgra5(PGTG_02527)	chsPgra5_P	chsPgra5_P				chsRo1(RO3G_00426)	chsRo1_RO3	chsRo1_RO3
	chsVp1(Kpol_1023p27)							chsPhb11_e					chsPgra7(PGTG_17815)	chsPgra7_P	chsPgra7_P				chsRo11(RO3G_03037)	chsRo11_RO	chsRo11_RO
	chsVp2(Kpol_1054p24)							chsPhb13_e					chsPm5(PMAA_014540)	chsPm5_PMA	chsPm5_PMA				chsRo15(RO3G_06167)	chsRo15_RO	chsRo15_RO
	chsYl4(YALI0D25938g)							chsPhb20_e					chsPp5(estExt_Genewise1Plus.C_170189)	chsPp5_est	chsPp5_est				chsSr2(e_gw1.1.23.1)	chsSr2_egw	chsSr2_egw
							chsPhn1(SNOG_13478)	chsPhn1_SN					chsPt3(PTRG_01430)	chsPt3_PTR	chsPt3_PTR				chsSs2(SS1G_04263)	chsSs2_SS1	chsSs2_SS1
							chsPm6(PMAA_085540)	chsPm6_PMA					chsSs1(SS1G_03857)	chsSs1_SS1	chsSs1_SS1				chsTr6(e_gw1.4.599.1)	chsTr6_egw	chsTr6_egw
								chsPp1_est					chsTr4(estExt_Genewise1.C_230199)	chsTr4_est	chsTr4_est				chsUm2(UM02569.1)	chsUm2_UM0	chsUm2_UM0
								chsPp3_est											chsVp3(Kpol_1036p34)	chsVp3_Kpo	chsVp3_Kpo
								chsPp9_egw											chsVp5(Kpol_1037p49)	chsVp5_Kpo	chsVp5_Kpo
							chsPs4(PICST_42812)	chsPs4_PIC											chsYl5(YALI0C24354g)	chsYl5_YAL	chsYl5_YAL
							chsPt2(PTRG_03095)	chsPt2_PTR
								chsRo3_RO3
							chsSc1(SCRG_02928)	chsSc1_SCR
							chsSn3(SNU13478)	chsSn3_SNU
								chsSr3_e_g
								chsSr5_egw
								chsSr6_egw
								chsSr7_gw1
							chsSs5(SS1G_08265)	chsSs5_SS1
							chsTr3(e_gw1.2.695.1)	chsTr3_egw
								chsUm1_UM0
								chsUm6_UM0
								chsVp4_Kpo
							chsYl3(YALI0B16324g)	chsYl3_YAL

## Sheet: Selection seq 3 sitios
ChspI				ChspII				ChspIII				ChspIV				ChspV				ChspVI				ChspVII
Species	Name	Accession		Species	Name	Accession		Species	Name	Accession		Species	Name	Accession		Species	Name	Accession		Species	Name	Accession		Species	Name	Accession
Ajellomyces capsulatus	chs_Ac4	HCAG_08842		Ajellomyces capsulatus	chs_Ac	HCAG_08008		Ajellomyces capsulatus	chs_Ac5	HCAG_08883		Ajellomyces capsulatus	chs_Ac3	HCAG_02857		Ajellomyces capsulatus	chs_Ac1	HCAG_06001		Aspergillus clavatus	chs_Acl5	PTRG_05004		Ajellomyces capsulatus	chs_Ac2	HCAG_06002
Aspergillus clavatus	chs_Acl	ACLA_093000		Aspergillus clavatus	chs_Acl1	ACLA_054220		Aspergillus clavatus	chs_Acl2	ACLA_004550		Aspergillus clavatus	chs_Acl7	ACLA_059050		Aspergillus clavatus	chs_Acl4	ACLA_072250		Aspergillus fumigatus	chs_Af	AFUB_012070		Aspergillus clavatus	chs_Acl3	ACLA_072240
Aspergillus fumigatus	chs_Af2	AFUB_018960		Aspergillus fumigatus	chs_Af1	AFUB_098840		Aspergillus clavatus	chs_Acl6	ACLA_041870		Aspergillus fumigatus	chs_Af7	AFUB_081920		Aspergillus fumigatus	chs_Af4	AFUB_029080		Aspergillus niger	chs_Anig4	An08g05290		Aspergillus fumigatus	chs_Af3	AFUB_029070
Ashbya gossypii	chs_Ag	AGOS_ABL153W		Ashbya gossypii	chs_Ag1	AGOS_AEL190W		Aspergillus fumigatus	chs_Af5	AFUB_034810		Ashbya gossypii	chs_Ag2	AGOS_AEL189W		Aspergillus nidulans	chs_Anid1	AN63182		Aspergillus oryzae	chs_Ao4	AO090113000128		Aspergillus nidulans	chs_Anid	AN63172
Aspergillus nidulans	chs_Anid3	AN45662		Aspergillus niger	chs_Anig6	An14g00660		Aspergillus fumigatus	chs_Af6	AFUB_049230		Aspergillus nidulans	chs_Anid4	AN15552		Aspergillus niger	chs_Anig1	An02g02360		Aspergillus terreus	chs_At3	ATEG_00451		Aspergillus niger	chs_Anig	An02g02340
Aspergillus niger	chs_Anig5	An07g05570		Aspergillus oryzae	chs_Ao7	AO090206000079		Aspergillus nidulans	chs_Anid2	AN43672		Aspergillus niger	chs_Anig7	An09g02290		Aspergillus oryzae	chs_Ao3	AO090026000323		Botrytis cinerea	chs_Bc4	BC1G_09768		Aspergillus oryzae	chs_Ao2	AO090026000321
Aspergillus oryzae	chs_Ao6	AO090011000449		Aspergillus terreus	chs_At7	ATEG_10118		Aspergillus nidulans	chs_Anid5	AN25232		Aspergillus oryzae	chs_Ao5	AO090005000579		Aspergillus terreus	chs_At1	ATEG_01319		Batrachochytrium dendrobatidis	chs_Bd1	BDET_08098		Aspergillus terreus	chs_At	ATEG_01318
Aspergillus terreus	chs_At4	ATEG_05738		Botrytis cinerea	chs_Bc5	BC1G_11533		Aspergillus niger	chs_Anig2	An12g10380		Aspergillus terreus	chs_At5	ATEG_07757		Botrytis cinerea	chs_Bc3	BC1G_15938		Botryotinia fuckeliana	chs_Bf3	BC1G_09768		Coprinus cinereus	chs_Cc8	CC1G_10992T0
Batrachochytrium dendrobatidis	chs_Bd2	BDET_08281		Botryotinia fuckeliana	chs_Bf2	BC1G_11533		Aspergillus niger	chs_Anig3	An03g06360		Botrytis cinerea	chs_Bc2	BC1G_15275		Batrachochytrium dendrobatidis	chs_Bd10	BDET_03308		Chaetomium globosum	chs_Cglo2	CHGG_04835		Chaetomium globosum	chs_Cglo4	CHGG_04903
Batrachochytrium dendrobatidis	chs_Bd3	BDET_08415		Candida albicans	chs_Ca	orf19.5188		Aspergillus niger	chs_Anig8	An09g04010		Batrachochytrium dendrobatidis	chs_Bd12	BDET_03944		Batrachochytrium dendrobatidis	chs_Bd11	BDET_03369		Coccidioides immitis	chs_Ci6	CIMG_06862		Coccidioides immitis	chs_Ci	CIMG_05021
Candida albicans	chs_Ca1	orf19.7298		Coprinus cinereus	chs_Cc2	CC1G_04496T0		Aspergillus oryzae	chs_Ao	AO090701000589		Batrachochytrium dendrobatidis	chs_Bd4	BDET_08534		Batrachochytrium dendrobatidis	chs_Bd7	BDET_01799		Fusarium graminearum	chs_Fg1	FGST_02233		Cryptococcus neoformans grubii	chs_Cng3	CNAG_00546T0
Candida albicans	chs_Ca2	orf19.5384		Coprinus cinereus	chs_Cc7	CC1G_03095T0		Aspergillus oryzae	chs_Ao1	AO090026000212		Batrachochytrium dendrobatidis	chs_Bd5	BDET_01756		Batrachochytrium dendrobatidis	chs_Bd9	BDET_03306		Fusarium oxysporum	chs_Fo5	FOXT_04179		Cryptococcus neoformans var neo	chs_Cnn6	CNA05300
Candida glabrata	chs_Cg	CAGL0J11506g		Candida glabrata	chs_Cg2	CAGL0I04818g		Aspergillus oryzae	chs_Ao8	AO090012000084		Batrachochytrium dendrobatidis	chs_Bd6	BDET_01759		Botryotinia fuckeliana	chs_Bf4	BC1G_15938		Fusarium solani	chs_Fs8	t_106423		Emericella nidulan	chs_En	AN6317.2
Candida guilliermondii	chs_Cgui	PGUT_01563		Coccidioides immitis	chs_Ci4	CIMG_08655		Aspergillus terreus	chs_At2	ATEG_03503		Batrachochytrium dendrobatidis	chs_Bd8	BDET_02397		Coprinus cinereus	chs_Cc5	CC1G_11270T0		Fusarium verticillioides	chs_Fv7	FVET_07306		Fusarium graminearum	chs_Fg2	FGST_02249
Candida guilliermondii	chs_Cgui1	PGUT_02048		Candida lusitaniae	chs_Cl	CLUT_00524		Aspergillus terreus	chs_At6	ATEG_07926		Botryotinia fuckeliana	chs_Bf5	BC1G_15275		Chaetomium globosum	chs_Cglo3	CHGG_04902		Mycosphaerella fijiensis	chs_Mf4	fgenesh1_pg.C_scaffold_20000123		Fusarium oxysporum	chs_Fo4	FOXT_04163
Coccidioides immitis	chs_Ci2	CIMG_05598		Cryptococcus neoformans var neo	chs_Cnn3	CNC00050		Botrytis cinerea	chs_Bc	BC1G_12940		Candida albicans	chs_Ca3	orf19.4937		Coccidioides immitis	chs_Ci1	CIMG_05022		Magnaporthe grisea	chs_Mgr5	MGG_06064		Fusarium solani	chs_Fs	t_32764
Candida lusitaniae	chs_Cl1	CLUT_01337		Candida tropicalis	chs_Ct2	CTRT_05100		Botrytis cinerea	chs_Bc1	BC1G_04441		Coprinus cinereus	chs_Cc1	CC1G_00631T0		Cryptococcus neoformans grubii	chs_Cng2	CNAG_05818T0		Mycosphaerella graminicola	chs_Mgra2	e_gw1.10.74.1		Fusarium solani	chs_Fs7	t_123231
Candida tropicalis	chs_Ct	CTRT_05949		Debaryomyces hansenii	chs_Dh2	DEHA0A04675g		Botryotinia fuckeliana	chs_Bf	BC1G_12940		Coprinus cinereus	chs_Cc4	CC1G_07400T0		Cryptococcus neoformans var neo	chs_Cnn2	CNF01610		Neurospora crassa	chs_Nc1	NCU05268		Fusarium verticillioides	chs_Fv6	FVET_07291
Candida tropicalis	chs_Ct3	CTRT_05721		Eremothecium gossypii	chs_Eg1	AGOS_AEL190W		Botryotinia fuckeliana	chs_Bf1	BC1G_04441		Candida glabrata	chs_Cg1	CAGL0B04389g		Emericella nidulan	chs_En1	AN6318.2		Neosartorya fischeri	chs_Nf5	NFIA_012950		Histoplasma capsulatum	chs_Hc2	HCAG_06002
Debaryomyces hansenii	chs_Dh	DEHA0D04620g		Fusarium graminearum	chs_Fg4	FGST_02842		Coprinus cinereus	chs_Cc	CC1G_05866T0		Candida glabrata	chs_Cg3	CAGL0I04840g		Fusarium graminearum	chs_Fg3	FGST_02250		Podospora anserina	chs_Pa6	PODANSg6268		Laccaria bicolor	chs_Lb3	LACBIDRAFT_243532
Debaryomyces hansenii	chs_Dh3	DEHA0A08998g		Fusarium oxysporum	chs_Fo1	FOXT_10443		Coprinus cinereus	chs_Cc6	ccinCC1G00272T0		Chaetomium globosum	chs_Cglo1	CHGG_00787		Fusarium oxysporum	chs_Fo3	FOXT_04162		Penicillium chrysogenum W	chs_Pcw5	Pc13g13000		Mycosphaerella fijiensis	chs_Mf2	estExt_Genewise1Plus.C_20862
Eremothecium gossypii	chs_Eg	AGOS_ABL153W		Fusarium solani	chs_Fs2	t_44215		Chaetomium globosum	chs_Cglo	CHGG_00596		Candida guilliermondii	chs_Cgui2	PGUT_03643		Fusarium solani	chs_Fs6	t_49923		Penicillium marneffei	chs_Pm	PMAA_068320		Mycosphaerella graminicola	chs_Mgra	estExt_fgenesh1_pg.C_chr2_20589
Emericella nidulan	chs_En3	AN4566.2		Fusarium verticillioides	chs_Fv1	FVET_09112		Coccidioides immitis	chs_Ci3	CIMG_05647		Coccidioides immitis	chs_Ci5	CIMG_08766		Fusarium verticillioides	chs_Fv5	FVET_07290		Pyrenophora tritici-repentis	chs_Pt6	PTRG_05009		Neurospora crassa	chs_Nc6	NCU04350
Fusarium graminearum	chs_Fg7	FGST_11851		Histoplasma capsulatum	chs_Hc	HCAG_08008		Cryptococcus neoformans grubii	chs_Cng	CNAG_02217T0		Candida lusitaniae	chs_Cl2	CLUT_02240		Histoplasma capsulatum	chs_Hc1	HCAG_06001		Sclerotinia sclerotiorum	chs_Ss2	SS1G_01889		Neosartorya fischeri	chs_Nf3	NFIA_088620
Fusarium oxysporum	chs_Fo6	FOXT_05078		Kluyveromyces lactis	chs_Kl2	KLLA0D03542g		Cryptococcus neoformans var neo	chs_Cnn	CNE03240		Cryptococcus neoformans grubii	chs_Cng4	CNAG_03099T0		Laccaria bicolor	chs_Lb	LACBIDRAFT_186476		Trichoderma reesei	chs_Tr6	t_124228		Podospora anserina	chs_Pa5	PODANSg6154
Fusarium solani	chs_Fs5	t_69633		Laccaria bicolor	chs_Lb6	LACBIDRAFT_246643		Emericella nidulan	chs_En2	AN4367.2		Cryptococcus neoformans grubii	chs_Cng5	CNAG_05581T0		Mycosphaerella fijiensis	chs_Mf3	estExt_Genewise1.C_20866						Penicillium chrysogenum W	chs_Pcw3	Pc12g11740
Fusarium verticillioides	chs_Fv4	FVET_03062		Laccaria bicolor	chs_Lb7	LACBIDRAFT_239741		Emericella nidulan	chs_En5	AN2523.2		Cryptococcus neoformans var neo	chs_Cnn1	CNH02270		Malassezia globosa	chs_Mglo1	MGL_1195						Phanerochaete chrysosporium	chs_Phc5	t_131575
Histoplasma capsulatum	chs_Hc4	HCAG_08842		Lodderomyces elongisporus	chs_Le1	LELG_05013		Fusarium graminearum	chs_Fg5	FGST_04624		Cryptococcus neoformans var neo	chs_Cnn5	CNG04660		Magnaporthe grisea	chs_Mgr1	MGG_13013						Penicillium marneffei	chs_Pm3	PMAA_035270
Kluyveromyces lactis	chs_Kl	KLLA0F20966g		Mycosphaerella fijiensis	chs_Mf	e_gw1.7.989.1		Fusarium graminearum	chs_Fg6	FGST_11618		Candida tropicalis	chs_Ct1	CTRT_03585		Mycosphaerella graminicola	chs_Mgra1	estExt_fgenesh1_pg.C_chr2_20590						Phaeosphaeria nodorum	chs_Pn1	SNOG_13325
Lodderomyces elongisporus	chs_Le	LELG_05384		Magnaporthe grisea	chs_Mglo	MGL_1195		Fusarium oxysporum	chs_Fo2	FOXT_12345		Debaryomyces hansenii	chs_Dh1	DEHA0E15158g		Neurospora crassa	chs_Nc5	NCU04352						Postia placenta	chs_Pp10	t_46101
Lodderomyces elongisporus	chs_Le2	LELG_02210		Mycosphaerella graminicola	chs_Mgr2	MGG_04145		Fusarium solani	chs_Fs3	t_102013		Enterocytozoon bieneusi	chs_Eb	EBI_24679		Neosartorya fischeri	chs_Nf4	NFIA_088630						Postia placenta	chs_Pp3	t_126728
Mycosphaerella fijiensis	chs_Mf1	estExt_fgenesh1_pg.C_130240		Neurospora crassa	chs_Mgra6	estExt_fgenesh1_pm.C_chr_50262		Fusarium solani	chs_Fs4	t_61264		Enterocytozoon bieneusi	chs_Eb1	EBI_23517		Podospora anserina	chs_Pa4	PODANSg6153						Postia placenta	chs_Pp7	t_120743
Magnaporthe grisea	chs_Mgr	MGG_09551		Neosartorya fischeri	chs_Nc	NCU05239		Fusarium verticillioides	chs_Fv2	FVET_10795		Enterocytozoon bieneusi	chs_Eb2	EBI_25019		Phycomyces blakesleeanus	chs_Pb1	t_24958						Pyrenophora tritici-repentis	chs_Pt5	PTRG_05005
Mycosphaerella graminicola	chs_Mgra4	estExt_fgenesh1_pm.C_chr_10194		Podospora anserina	chs_Nf7	NFIA_029210		Fusarium verticillioides	chs_Fv3	FVET_02843		Enterocytozoon bieneusi	chs_Eb3	EBI_22038		Phycomyces blakesleeanus	chs_Pb16	t_17470						Stagonospora nodorum	chs_Sn	SNU13325
Neurospora crassa	chs_Nc3	NCU04251		Phycomyces blakesleeanus	chs_Pa	PODANSg3791		Histoplasma capsulatum	chs_Hc5	HCAG_08883		Enterocytozoon bieneusi	chs_Eb4	EBI_23833		Phycomyces blakesleeanus	chs_Pb17	t_71656						Sclerotinia sclerotiorum	chs_Ss5	SS1G_14116
Neosartorya fischeri	chs_Nf1	NFIA_034240		Phycomyces blakesleeanus	chs_Pb	t_56465		Laccaria bicolor	chs_Lb4	LACBIDRAFT_188623		Encephalitozoon cuniculi	chs_Ec	ECU01_1390		Phycomyces blakesleeanus	chs_Pb4	t_29406						Trichoderma reesei	chs_Tr	t_71563
Podospora anserina	chs_Pa3	PODANSg9112		Phycomyces blakesleeanus	chs_Pb10	t_24553		Mycosphaerella fijiensis	chs_Mf5	estExt_fgenesh1_pm.C_90038		Eremothecium gossypii	chs_Eg2	AGOS_AEL189W		Phycomyces blakesleeanus	chs_Pb8	t_29595						Yarrowia lipolytica	chs_Yl	YALI0E10417g
Penicillium chrysogenum W	chs_Pcw	Pc20g05060		Phycomyces blakesleeanus	chs_Pb11	t_24510		Magnaporthe grisea	chs_Mgr3	MGG_01802		Emericella nidulan	chs_En4	AN1555.2		Penicillium chrysogenum W	chs_Pcw2	Pc12g11730						Yarrowia lipolytica	chs_Yl1	YALI0E22198g
Pichia guilliermondii	chs_Pg	PGUG_01563		Phycomyces blakesleeanus	chs_Pb12	t_24958		Mycosphaerella graminicola	chs_Mgra3	estExt_Genewise1Plus.C_chr_10367		Fusarium graminearum	chs_Fg	FGST_01480		Phanerochaete chrysosporium	chs_Phc6	t_121425
Pichia guilliermondii	chs_Pg1	PGUG_02048		Phycomyces blakesleeanus	chs_Pb14	t_473		Neurospora crassa	chs_Nc4	NCU03611		Fusarium oxysporum	chs_Fo	FOXT_00113		Penicillium marneffei	chs_Pm2	PMAA_035260
Phanerochaete chrysosporium	chs_Pc	t_135427		Phycomyces blakesleeanus	chs_Pb19	t_29595		Neosartorya fischeri	chs_Nf	NFIA_005110		Fusarium solani	chs_Fs1	t_123074		Phaeosphaeria nodorum	chs_Pn2	SNOG_13326
Penicillium marneffei	chs_Pm6	PMAA_089760		Penicillium chrysogenum W	chs_Pb20	t_18732		Neosartorya fischeri	chs_Nf2	NFIA_041420		Fusarium verticillioides	chs_Fv	FVET_01405		Postia placenta	chs_Pp9	t_126827
Penicillium marneffei	chs_Pm7	PMAA_089760		Pichia guilliermondii	chs_Pcw4	Pc13g06340		Neosartorya fischeri	chs_Nf8	NFIA_062840		Histoplasma capsulatum	chs_Hc3	HCAG_02857		Pyrenophora tritici-repentis	chs_Pt4	PTRG_05004
Phaeosphaeria nodorum	chs_Pn3	SNOG_05499		Puccinia graminis tritici	chs_Pg3	PGUG_00200		Podospora anserina	chs_Pa2	PODANSg7890		Kluyveromyces lactis	chs_Kl1	KLLA0D03498g		Rhizopus oryzae	chs_Ro11	RO3T_17186
Postia placenta	chs_Pp2	t_114655		Puccinia graminis tritici	chs_Pgt3	PGTT_10666		Penicillium chrysogenum W	chs_Pcw6	Pc13g15750		Laccaria bicolor	chs_Lb2	LACBIDRAFT_187522		Rhizopus oryzae	chs_Ro12	RO3T_04442
Pichia stipitis	chs_Ps	PICST_65597		Phanerochaete chrysosporium	chs_Pgt5	PGTT_03325		Penicillium chrysogenum W	chs_Pcw7	Pc22g00250		Laccaria bicolor	chs_Lb5	LACBIDRAFT_247128		Rhizopus oryzae	chs_Ro17	RO3T_10567
Pichia stipitis	chs_Ps1	PICST_51281		Phanerochaete chrysosporium	chs_Phc3	t_140547		Penicillium chrysogenum W	chs_Pcw8	Pc22g23200		Mycosphaerella fijiensis	chs_Mf6	e_gw1.11.8.1		Rhizopus oryzae	chs_Ro18	RO3T_11164
Pichia stipitis	chs_Ps4	PICST_29807		Penicillium marneffei	chs_Phc7	t_123598		Puccinia graminis tritici	chs_Pgt4	PGTT_02527		Malassezia globosa	chs_Mglo2	MGL_1466		Rhizopus oryzae	chs_Ro6	RO3T_14687
Pyrenophora tritici-repentis	chs_Pt	PTRG_02340		Phaeosphaeria nodorum	chs_Pm5	PMAA_085540		Puccinia graminis tritici	chs_Pgt6	PGTT_17815		Magnaporthe grisea	chs_Mgr4	MGG_09962		Rhizopus oryzae	chs_Ro7	RO3T_15484
Saccharomyces cerevisiae	chs_Sc1	SCRT_03322		Postia placenta	chs_Pn	SNOG_13478		Phanerochaete chrysosporium	chs_Phc4	t_1061		Mycosphaerella graminicola	chs_Mgra5	estExt_fgenesh1_pm.C_chr5_50195		Stagonospora nodorum	chs_Sn1	SNU13326
Stagonospora nodorum	chs_Sn3	SNU05499		Postia placenta	chs_Pp	t_107661		Penicillium marneffei	chs_Pm4	PMAA_014540		Neurospora crassa	chs_Nc2	NCU09324		Sporobolomyces roseus	chs_Sr	t_20237
Schizosaccharomyces pombe	chs_Sp	SPAC13G6.12c		Pichia stipitis	chs_Pp8	t_62386		Postia placenta	chs_Pp4	t_114389		Neosartorya fischeri	chs_Nf6	NFIA_098390		Sporobolomyces roseus	chs_Sr3	t_11738
Sporobolomyces roseus	chs_Sr5	t_12197		Pyrenophora tritici-repentis	chs_Ps3	PICST_42812		Pyrenophora tritici-repentis	chs_Pt2	PTRG_01430		Podospora anserina	chs_Pa1	PODANSg5938		Sclerotinia sclerotiorum	chs_Ss6	SS1G_14118
Sclerotinia sclerotiorum	chs_Ss3	SS1G_04961		Rhizopus oryzae	chs_Pt1	PTRG_03095		Sporobolomyces roseus	chs_Sr2	t_9350		Phycomyces blakesleeanus	chs_Pb13	t_25022		Trichoderma reesei	chs_Tr1	t_122172
Trichoderma reesei	chs_Tr4	t_112271		Rhizopus oryzae	chs_Ro1	RO3T_00521		Sclerotinia sclerotiorum	chs_Ss	SS1G_03857		Phycomyces blakesleeanus	chs_Pb15	t_29406		Ustilago maydis	chs_Um2	UM03204.1
Ustilago maydis	chs_Um	UM04290.1		Rhizopus oryzae	chs_Ro15	RO3T_08098		Trichoderma reesei	chs_Tr3	t_51492		Phycomyces blakesleeanus	chs_Pb18	t_71656		Ustilago maydis	chs_Um3	UM03052.1
Vanderwaltozyma polyspora	chs_Vp	Kpol_1023p27		Rhizopus oryzae	chs_Ro19	RO3T_11899						Phycomyces blakesleeanus	chs_Pb2	t_58		Yarrowia lipolytica	chs_Yl5	YALI0F28655g
Vanderwaltozyma polyspora	chs_Vp1	Kpol_1054p24		Rhizopus oryzae	chs_Ro2	RO3T_00941						Phycomyces blakesleeanus	chs_Pb3	t_16235
				Saccharomyces cerevisiae	chs_Ro8	RO3T_16229						Phycomyces blakesleeanus	chs_Pb6	t_28497
				Stagonospora nodorum	chs_Sc	SCRT_02929						Penicillium chrysogenum W	chs_Pcw1	Pc12g02600
				Sporobolomyces roseus	chs_Sn2	SNU13478						Pichia guilliermondii	chs_Pg2	PGUG_03643
				Sporobolomyces roseus	chs_Sr4	t_11738						Puccinia graminis tritici	chs_Pgt	PGTT_09939
				Sclerotinia sclerotiorum	chs_Sr5	t_11811						Puccinia graminis tritici	chs_Pgt1	PGTT_08730
				Trichoderma reesei	chs_Ss4	SS1G_08265						Puccinia graminis tritici	chs_Pgt2	PGTT_09442
				Ustilago maydis	chs_Tr2	t_55341						Phanerochaete chrysosporium	chs_Phc	t_7247
				Vanderwaltozyma polyspora	chs_Um5	UM00474.1						Phanerochaete chrysosporium	chs_Phc2	t_130893
				Yarrowia lipolytica	chs_Vp3	Kpol_1036p34a						Penicillium marneffei	chs_Pm1	PMAA_099990
					chs_Yl2	YALI0B16324g						Postia placenta	chs_Pp1	t_130366
												Postia placenta	chs_Pp5	t_89583
												Postia placenta	chs_Pp6	t_120024
												Pichia stipitis	chs_Ps2	PICST_29105
												Pyrenophora tritici-repentis	chs_Pt3	PTRG_07569
												Rhizopus oryzae	chs_Ro	RO3T_00425
												Rhizopus oryzae	chs_Ro10	RO3T_03036
												Rhizopus oryzae	chs_Ro13	RO3T_04702
												Rhizopus oryzae	chs_Ro14	RO3T_06166
												Rhizopus oryzae	chs_Ro3	RO3T_12346
												Rhizopus oryzae	chs_Ro4	RO3T_12475
												Rhizopus oryzae	chs_Ro5	RO3T_13213
												Rhizopus oryzae	chs_Ro9	RO3T_02894
												Sporobolomyces roseus	chs_Sr1	t_20237
												Sporobolomyces roseus	chs_Sr7	t_456
												Sclerotinia sclerotiorum	chs_Ss1	SS1G_04263
												Trichoderma reesei	chs_Tr5	t_58188
												Ustilago maydis	chs_Um1	UM02569.1
												Ustilago maydis	chs_Um4	UM05480.1
												Vanderwaltozyma polyspora	chs_Vp2	Kpol_1036p34
												Vanderwaltozyma polyspora	chs_Vp4	Kpol_1037p49
												Yarrowia lipolytica	chs_Yl4	YALI0D25938g
