# Supplementary material for: Large-Scale Phylogenetic Classification of Fungal Chitin Synthases and Identification of a Putative Cell-Wall Metabolism Gene Cluster in Aspergillus Genomes
Source: PLoS One. 2014 Aug 22;9(8):e104920. doi: 10.1371/journal.pone.0104920 (PMC4141765; doi:10.1371/journal.pone.0104920)
Supplement: Table S10 — Species groupings by syntenic genomic groups. (XLSX) [file pone.0104920.s021.xlsx]

## Sheet: SynA-E
Genomic block	SynA	Accession CHS	SynB	Accession CHS	SynC	Accession CHS	SynD	SynE
SynA_1	A_clavatus_7	ACLA_059050	C_albicans_3	orf194937	P_placenta_1	estExt_Genewise1.C_300061	C_cinereus_4	B_dendrobatidis_4
SynA_1	A_fumigatus_7	AFUB_081920	C_tropicalis_1	CTRG_03585	P_placenta_6	estExt_fgenesh3_pg.C_1140033	C_neoformans_4	B_dendrobatidis_5
SynA_1	A_oryzae_5	AO090005000579	D_hansenii_1	DEHA0E15158	C_cinereus_1		C_neoformans_varn_5	E_cuniculi
SynA_1	A_terreus_5	ATEG_07757	P_stipitis_2	PICST_29105	C_neoformans_5		L_bicolor_5	E_bieneusi_1b
SynA_1	A_nidulans_4	AN1555.2	C_guillermondii_2	PGUG_03643	C_neoformans_varn_1		P_chrysosporium_2	E_bieneusi_2
SynA_1	N_fischeri_6	NFIA_098390	C_lusitaneae_2	CLUG_02240	L_bicolor_2		P_graminis	E_bieneusi_3
SynA_2	F_graminearum	FGSG_01272	A_gosypii_2		P_chrysosporium		P_graminis_1	E_bieneusi_4
SynA_2	F_oxyisporum	FOXG_00113	C_glabrata_1		P_graminis_2		P_placenta_5
SynA_2	F_verticillioides	FVEG_01403	C_glabrata_3		S_roseus_1		S_roseus_7
SynA_3	C_globosum_1	CHGG_00787	E_gossypii_2				U_maydis_4
SynA_3	N_crassa_2	NCU09324	K_lactis_1
SynA_3	P_anserina_1	PODANSg5938	V_polyspora_2
SynA_4	B_cinerea_2	BC1G_15275	Y_lipolytica_4
SynA_4	S_sclerotiorum_1	SS1G_04263
SynA	A_capsulatus_3		V_polyspora_4
SynA	A_niger_7
SynA	C_immitis_5
SynA	M_fijiensis_6
SynA	M_graminicola_5
SynA	M_grisea_4
SynA	P_chrysogenumW
SynA	P_marneffei_1
SynA	P_tritici_3
